# Supplementary material for: The saprotrophic dimension of Exobasidium (Exobasidiales, Basidiomycota): evidence for greater diversity and ecological flexibility than previously recognized
Source: IMA Fungus. 2026 Mar 16;17:e180524. doi: 10.3897/imafungus.17.180524 (PMC13010171; doi:10.3897/imafungus.17.180524)
Supplement: XML Treatment for Exobasidium phylloplanum [file imafungus.17.180524-treatment1.xml]

<!DOCTYPE tp:taxon-treatment
  PUBLIC "-//TaxonX//DTD Taxonomic Treatment Publishing DTD v0 20100105//EN" "tax-treatment-NSO.dtd">
<tp:taxon-treatment xmlns:tp="http://www.plazi.org/taxpub"><tp:treatment-meta><kwd-group><label>Taxon classification</label><kwd>
                <named-content content-type="kingdom">Animalia</named-content>
              </kwd><kwd>
                <named-content content-type="order">Exobasidiales</named-content>
              </kwd><kwd>
                <named-content content-type="family">Exobasidiaceae</named-content>
              </kwd></kwd-group><mixed-citation publication-type="journal"><person-group><name><surname>Veselská</surname><given-names>Tereza</given-names></name><name><surname>Ježková</surname><given-names>Tereza</given-names></name><name><surname>Ngubane</surname><given-names>Nombuso P.</given-names></name><name><surname>Wennrich</surname><given-names>Adéla</given-names></name><name><surname>Kostovčík</surname><given-names>Martin</given-names></name><name><surname>Hařovská</surname><given-names>Denisa</given-names></name><name><surname>Šigut</surname><given-names>Martin</given-names></name><name><surname>Pyszko</surname><given-names>Petr</given-names></name><name><surname>Bracewell</surname><given-names>Ryan</given-names></name><name><surname>Drozd</surname><given-names>Pavel</given-names></name><name><surname>Begerow</surname><given-names>Dominik</given-names></name><name><surname>Kolařík</surname><given-names>Miroslav</given-names></name></person-group><article-title>The saprotrophic dimension of <italic><tp:taxon-name><tp:taxon-name-part taxon-name-part-type="genus" reg="Exobasidium">Exobasidium</tp:taxon-name-part></tp:taxon-name></italic> (<italic><tp:taxon-name><tp:taxon-name-part taxon-name-part-type="order" reg="Exobasidiales">Exobasidiales</tp:taxon-name-part></tp:taxon-name></italic>, <italic><tp:taxon-name><tp:taxon-name-part taxon-name-part-type="phylum" reg="Basidiomycota">Basidiomycota</tp:taxon-name-part></tp:taxon-name></italic>): evidence for greater diversity and ecological flexibility than previously recognized</article-title><source>IMA Fungus</source><day>16</day><month>03</month><year>2026</year><volume>17</volume><pub-id pub-id-type="doi">10.3897/imafungus.17.180524</pub-id></mixed-citation></tp:treatment-meta><tp:nomenclature><tp:taxon-name><object-id xmlns:xlink="http://www.w3.org/1999/xlink" content-type="arpha" xlink:type="simple">9E30D2DD-02BB-5D04-AFC8-071F541BA483</object-id>
                    		<tp:taxon-name-part taxon-name-part-type="genus" reg="Exobasidium">Exobasidium</tp:taxon-name-part> <tp:taxon-name-part taxon-name-part-type="species" reg="phylloplanum">phylloplanum</tp:taxon-name-part>
                    	
                    		<object-id xmlns:xlink="http://www.w3.org/1999/xlink" content-type="mycobank" xlink:type="simple">861482</object-id>
                    	</tp:taxon-name><tp:taxon-authority>M. Kolařík, Ježková, Ngubane, Veselská</tp:taxon-authority><tp:taxon-status xmlns:xlink="http://www.w3.org/1999/xlink" xlink:type="simple">sp. nov.</tp:taxon-status><xref ref-type="fig" rid="F5">Fig. 5</xref></tp:nomenclature><tp:treatment-sec sec-type="Etymology"><title>Etymology.</title><p>The name <italic>phylloplanum</italic> consists of the words <italic>phyllos</italic> (Greek) = leaf and <italic>planum</italic> (Latin) = plain, reflective of its association with the phylloplane.</p></tp:treatment-sec><tp:treatment-sec sec-type="Diagnosis"><title>Diagnosis.</title><p>Colonies on MEA with distinct bright pigments (orange, brown, red-brown, pink). Conidia fusiform, 8.2 ± 3.0 µm in length and 1.8 ± 0.2 µm in width. Sexual state not known. Genetically (rDNA), it differs from the closest species, <italic><tp:taxon-name><tp:taxon-name-part taxon-name-part-type="genus" reg="Exobasidium">E.</tp:taxon-name-part> <tp:taxon-name-part taxon-name-part-type="species" reg="woronichinii">woronichinii</tp:taxon-name-part></tp:taxon-name></italic>, by 3.9% and 1.8% nucleotides in the ITS and LSU regions, respectively (Fig. <xref ref-type="fig" rid="F4">4</xref>).</p></tp:treatment-sec><tp:treatment-sec sec-type="Typus"><title>Typus.</title><p>SLOVAKIA • Bratislava region, Marianka, <named-content xmlns:xlink="http://www.w3.org/1999/xlink" content-type="dwc:verbatimCoordinates" xlink:type="simple">48.246833°N, 17.067167°E</named-content>, alt. 228 m; isolated from phylloplane of <italic><tp:taxon-name><tp:taxon-name-part taxon-name-part-type="genus" reg="Tilia">Tilia</tp:taxon-name-part> <tp:taxon-name-part taxon-name-part-type="species" reg="cordata">cordata</tp:taxon-name-part></tp:taxon-name></italic>; 6. Nov. 2022; T. Ježková (<bold><italic>holotype</italic></bold> PRM 964352, dried culture <abbrev xmlns:xlink="http://www.w3.org/1999/xlink" xlink:title="Culture Collection of Fungi" xlink:type="simple">CCF</abbrev> 7021, <bold><italic>isotype</italic></bold> PRM 964353, culture ex-type <abbrev xmlns:xlink="http://www.w3.org/1999/xlink" xlink:title="Culture Collection of Fungi" xlink:type="simple">CCF</abbrev> 7021, <abbrev xmlns:xlink="http://www.w3.org/1999/xlink" xlink:title="Culture Collection of Yeasts" xlink:type="simple">CCY</abbrev> 102-1-1). GenBank sequences: ITS = <ext-link xmlns:xlink="http://www.w3.org/1999/xlink" xlink:href="PX591258" ext-link-type="gen" xlink:type="simple">PX591258</ext-link>, LSU = <ext-link xmlns:xlink="http://www.w3.org/1999/xlink" xlink:href="PX591251" ext-link-type="gen" xlink:type="simple">PX591251</ext-link>, SSU = <ext-link xmlns:xlink="http://www.w3.org/1999/xlink" xlink:href="PX591256" ext-link-type="gen" xlink:type="simple">PX591256</ext-link>; Whole genome sequence: – PRJEB104467 UNITE database: SH0934703.10FU.</p></tp:treatment-sec><tp:treatment-sec sec-type="Description"><title>Description.</title><p>Cultures on MEA (3 d old) exhibited filamentous growth with formation of fusiform blastoconidia that were formed acropetally in branched or unbranched chains on sterigma-like structures. Mean <bold>conidia</bold> length was 8.2 ± 3.0 µm and width 1.8 ± 0.2 µm (Fig. <xref ref-type="fig" rid="F5">5</xref>). After one week, colonies achieved a diameter of 0.4 ± 0.04 cm; after two weeks, 0.8 ± 0.3 cm; and after three weeks, 0.9 ± 0.2 cm (Suppl. material <xref ref-type="supplementary-material" rid="S9">9</xref>). The pigmentation of colonies became visible after one week of cultivation. In the second week, the pigmentation diffused into the growth medium. The pigmentation of mature colonies is orange-brown in strains <abbrev xmlns:xlink="http://www.w3.org/1999/xlink" xlink:title="Culture Collection of Fungi" xlink:type="simple">CCF</abbrev> 6536 and <abbrev xmlns:xlink="http://www.w3.org/1999/xlink" xlink:title="Culture Collection of Fungi" xlink:type="simple">CCF</abbrev> 7021, while <abbrev xmlns:xlink="http://www.w3.org/1999/xlink" xlink:title="Culture Collection of Fungi" xlink:type="simple">CCF</abbrev> 6537 shows pink-violet pigmentation.</p><fig id="F5" position="float" orientation="portrait"><object-id xmlns:xlink="http://www.w3.org/1999/xlink" content-type="doi" xlink:type="simple">10.3897/imafungus.17.180524.figure5</object-id><object-id xmlns:xlink="http://www.w3.org/1999/xlink" content-type="arpha" xlink:type="simple">585A3A9B-DED6-5738-BF7B-907D4A4AE2E3</object-id><label>Figure 5.</label><caption><p>Morphology of <italic><tp:taxon-name><tp:taxon-name-part taxon-name-part-type="genus" reg="Exobasidium">Exobasidium</tp:taxon-name-part> <tp:taxon-name-part taxon-name-part-type="species" reg="phylloplanum">phylloplanum</tp:taxon-name-part></tp:taxon-name></italic>. Colonies on MEA after three weeks at 25 °C, <bold>A</bold><abbrev xmlns:xlink="http://www.w3.org/1999/xlink" xlink:title="Culture Collection of Fungi" xlink:type="simple">CCF</abbrev> 6536. <bold>B</bold><abbrev xmlns:xlink="http://www.w3.org/1999/xlink" xlink:title="Culture Collection of Fungi" xlink:type="simple">CCF</abbrev> 6537. <bold>C</bold><abbrev xmlns:xlink="http://www.w3.org/1999/xlink" xlink:title="Culture Collection of Fungi" xlink:type="simple">CCF</abbrev> 7021. <bold>D–G</bold> Micromorphology of <abbrev xmlns:xlink="http://www.w3.org/1999/xlink" xlink:title="Culture Collection of Fungi" xlink:type="simple">CCF</abbrev> 7021 showing fusiform blastoconidia formed acropetally in branched or unbranched chains on sterigmata-like structures, bars = 10 µm (<bold>D</bold>, <bold>E</bold>, <bold>F</bold>, <bold>G</bold>).</p></caption><graphic xmlns:xlink="http://www.w3.org/1999/xlink" xlink:href="imafungus-17-e180524-g005.jpg" id="oo_1562972.jpg" position="float" orientation="portrait" xlink:type="simple"><uri content-type="original_file" xlink:type="simple">https://binary.pensoft.net/fig/1562972</uri></graphic></fig><fig id="F6" position="float" orientation="portrait"><object-id xmlns:xlink="http://www.w3.org/1999/xlink" content-type="doi" xlink:type="simple">10.3897/imafungus.17.180524.figure6</object-id><object-id xmlns:xlink="http://www.w3.org/1999/xlink" content-type="arpha" xlink:type="simple">4C597F0A-F8F7-52B6-97DA-BA18A1C2EB91</object-id><label>Figure 6.</label><caption><p>Comparative genomic analysis. <bold>A</bold> High chromosome synteny was revealed among three <italic><tp:taxon-name><tp:taxon-name-part taxon-name-part-type="genus" reg="Exobasidium">Exobasidium</tp:taxon-name-part></tp:taxon-name></italic> species with chromosome or near-chromosome assembly available. Contig 3 and 4 of species <italic><tp:taxon-name><tp:taxon-name-part taxon-name-part-type="genus" reg="Exobasidium">E.</tp:taxon-name-part> <tp:taxon-name-part taxon-name-part-type="species" reg="phylloplanum">phylloplanum</tp:taxon-name-part></tp:taxon-name></italic> appear collinear with chromosome 3 in congeners. Contig 5 was not included in the analysis as it has no annotated protein. <bold>B</bold> Annotation of <abbrev xmlns:xlink="http://www.w3.org/1999/xlink" xlink:title="Carbohydrate-active enzymes" xlink:type="simple">CAZymes</abbrev> classes. <bold>C</bold> Genes involved in pathogen–host interactions. <bold>D</bold> Signal proteins. <bold>E</bold> Annotation of secondary metabolite clusters revealed expansion of T1PKS gene clusters in <italic><tp:taxon-name><tp:taxon-name-part taxon-name-part-type="genus" reg="Exobasidium">E.</tp:taxon-name-part> <tp:taxon-name-part taxon-name-part-type="species" reg="phylloplanum">phylloplanum</tp:taxon-name-part></tp:taxon-name></italic>. <bold>F</bold> Genomic features of <italic><tp:taxon-name><tp:taxon-name-part taxon-name-part-type="genus" reg="Exobasidium">Exobasidium</tp:taxon-name-part></tp:taxon-name></italic> species and <italic><tp:taxon-name><tp:taxon-name-part taxon-name-part-type="genus" reg="Acaromyces">Acaromyces</tp:taxon-name-part> <tp:taxon-name-part taxon-name-part-type="species" reg="ingoldii">ingoldii</tp:taxon-name-part></tp:taxon-name></italic> and <italic><tp:taxon-name><tp:taxon-name-part taxon-name-part-type="genus" reg="Meira">Meira</tp:taxon-name-part> <tp:taxon-name-part taxon-name-part-type="species" reg="miltonrushii">miltonrushii</tp:taxon-name-part></tp:taxon-name></italic>.</p></caption><graphic xmlns:xlink="http://www.w3.org/1999/xlink" xlink:href="imafungus-17-e180524-g006.jpg" id="oo_1562973.jpg" position="float" orientation="portrait" xlink:type="simple"><uri content-type="original_file" xlink:type="simple">https://binary.pensoft.net/fig/1562973</uri></graphic></fig></tp:treatment-sec><tp:treatment-sec sec-type="Physiological and biochemical tests"><title>Physiological and biochemical tests.</title><p>Grows at temperatures between 6–25 °C, with the optimal growth temperature between 20–25 °C. Increasing salinity in the growth medium decreases the growth potential of <italic><tp:taxon-name><tp:taxon-name-part taxon-name-part-type="genus" reg="Exobasidium">E.</tp:taxon-name-part> <tp:taxon-name-part taxon-name-part-type="species" reg="phylloplanum">phylloplanum</tp:taxon-name-part></tp:taxon-name></italic>. Salinity levels of 16% or higher entirely impede <italic><tp:taxon-name><tp:taxon-name-part taxon-name-part-type="genus" reg="Exobasidium">E.</tp:taxon-name-part> <tp:taxon-name-part taxon-name-part-type="species" reg="phylloplanum">phylloplanum</tp:taxon-name-part></tp:taxon-name></italic> growth. Based on the fermentation test, <italic><tp:taxon-name><tp:taxon-name-part taxon-name-part-type="genus" reg="Exobasidium">E.</tp:taxon-name-part> <tp:taxon-name-part taxon-name-part-type="species" reg="phylloplanum">phylloplanum</tp:taxon-name-part></tp:taxon-name></italic> can grow on glucose but does not ferment it (Suppl. material <xref ref-type="supplementary-material" rid="S10">10</xref>). Thus, fermentation of additional carbon sources was not tested. Growth tests showed that <italic><tp:taxon-name><tp:taxon-name-part taxon-name-part-type="genus" reg="Exobasidium">E.</tp:taxon-name-part> <tp:taxon-name-part taxon-name-part-type="species" reg="phylloplanum">phylloplanum</tp:taxon-name-part></tp:taxon-name></italic> can grow on all tested carbon sources, although the strains differ slightly in growth rates (Suppl. material <xref ref-type="supplementary-material" rid="S10">10</xref>).</p></tp:treatment-sec><tp:treatment-sec sec-type="Additional specimens examined"><title>Additional specimens examined.</title><p>CZECHIA •  Litovelské Pomoraví, Střeň, <named-content xmlns:xlink="http://www.w3.org/1999/xlink" content-type="dwc:verbatimCoordinates" xlink:type="simple">49.693167°N, 17.139833°E</named-content>; 225 m a.s.l., isolated from the intestine of caterpillar <italic><tp:taxon-name><tp:taxon-name-part taxon-name-part-type="genus" reg="Tischeria">Tischeria</tp:taxon-name-part> <tp:taxon-name-part taxon-name-part-type="species" reg="ekebladella">ekebladella</tp:taxon-name-part></tp:taxon-name></italic>, May 2018, D. Višňovská (<abbrev xmlns:xlink="http://www.w3.org/1999/xlink" xlink:title="Culture Collection of Fungi" xlink:type="simple">CCF</abbrev> 6536); GenBank sequences: ITS = <ext-link xmlns:xlink="http://www.w3.org/1999/xlink" xlink:href="PV253747" ext-link-type="gen" xlink:type="simple">PV253747</ext-link>, LSU = <ext-link xmlns:xlink="http://www.w3.org/1999/xlink" xlink:href="PX591250" ext-link-type="gen" xlink:type="simple">PX591250</ext-link>, SSU = <ext-link xmlns:xlink="http://www.w3.org/1999/xlink" xlink:href="PX591255" ext-link-type="gen" xlink:type="simple">PX591255</ext-link>; CZECHIA •  Litovelské Pomoraví, Střeň, <named-content xmlns:xlink="http://www.w3.org/1999/xlink" content-type="dwc:verbatimCoordinates" xlink:type="simple">49.693167°N, 17.139833°E</named-content>; 225 m a.s.l., isolated from the intestine of caterpillar <italic><tp:taxon-name><tp:taxon-name-part taxon-name-part-type="genus" reg="Tischeria">Tischeria</tp:taxon-name-part> <tp:taxon-name-part taxon-name-part-type="species" reg="ekebladella">ekebladella</tp:taxon-name-part></tp:taxon-name></italic>, May 2018, D. Višňovská (<abbrev xmlns:xlink="http://www.w3.org/1999/xlink" xlink:title="Culture Collection of Fungi" xlink:type="simple">CCF</abbrev> 6537); GenBank sequences: ITS = <ext-link xmlns:xlink="http://www.w3.org/1999/xlink" xlink:href="PX591259" ext-link-type="gen" xlink:type="simple">PX591259</ext-link>, LSU = <ext-link xmlns:xlink="http://www.w3.org/1999/xlink" xlink:href="PX591252" ext-link-type="gen" xlink:type="simple">PX591252</ext-link>, SSU = <ext-link xmlns:xlink="http://www.w3.org/1999/xlink" xlink:href="PX591257" ext-link-type="gen" xlink:type="simple">PX591257</ext-link>.</p></tp:treatment-sec><tp:treatment-sec sec-type="Geography"><title>Geography.</title><p>Based on cultivation data, it is known from Czechia, Slovakia (this study), and France (<italic><tp:taxon-name><tp:taxon-name-part taxon-name-part-type="genus" reg="Palmaria">Palmaria</tp:taxon-name-part> <tp:taxon-name-part taxon-name-part-type="species" reg="palmata">palmata</tp:taxon-name-part></tp:taxon-name></italic>, see Notes). It is widespread across the globe, typically in the temperate climatic zone, with a handful of findings in the tropics and boreal zone (GlobalFungi, Fig. <xref ref-type="fig" rid="F3">3D</xref>, Suppl. material <xref ref-type="supplementary-material" rid="S8">8</xref>).</p></tp:treatment-sec><tp:treatment-sec sec-type="Notes"><title>Notes.</title><p>We consistently detected <italic><tp:taxon-name><tp:taxon-name-part taxon-name-part-type="genus" reg="Exobasidium">E.</tp:taxon-name-part> <tp:taxon-name-part taxon-name-part-type="species" reg="phylloplanum">phylloplanum</tp:taxon-name-part></tp:taxon-name></italic> on the surface of healthy leaves, which rules out a plant-parasitic life strategy. This pattern indicates that the species exhibits a saprophytic lifestyle, consistent with the yeast-like stages of <italic><tp:taxon-name><tp:taxon-name-part taxon-name-part-type="subphylum" reg="Ustilaginomycotina">Ustilaginomycotina</tp:taxon-name-part></tp:taxon-name></italic> (<xref ref-type="bibr" rid="B6">Begerow et al. 2006</xref>), or alternatively behaves also as an opportunistic mycoparasite, as demonstrated for <italic><tp:taxon-name><tp:taxon-name-part taxon-name-part-type="genus" reg="Pseudozyma">Pseudozyma</tp:taxon-name-part></tp:taxon-name></italic> species (Kitamoto et al. 2019; <xref ref-type="bibr" rid="B91">Steins et al. 2023</xref>), or as an endophyte. The morphology of the observed conidia and the type of conidiogenesis agree with the yeast stage of <italic><tp:taxon-name><tp:taxon-name-part taxon-name-part-type="genus" reg="Exobasidium">Exobasidium</tp:taxon-name-part></tp:taxon-name></italic> (<xref ref-type="bibr" rid="B69">Nagao et al. 2006</xref>; <xref ref-type="bibr" rid="B79">Piątek et al. 2012</xref>; <xref ref-type="bibr" rid="B9">Brewer et al. 2014</xref>; <xref ref-type="bibr" rid="B36">Jiang et al. 2024</xref>). <italic><tp:taxon-name><tp:taxon-name-part taxon-name-part-type="genus" reg="Exobasidium">Exobasidium</tp:taxon-name-part> <tp:taxon-name-part taxon-name-part-type="species" reg="phylloplanum">phylloplanum</tp:taxon-name-part></tp:taxon-name></italic> is diagnosed by the secretion of red-brown pigments identified as pyranonaphthoquinone derivatives, gunacins (<xref ref-type="bibr" rid="B94">Stodůlková et al. 2025</xref>). Only a small number of <italic><tp:taxon-name><tp:taxon-name-part taxon-name-part-type="genus" reg="Exobasidium">Exobasidium</tp:taxon-name-part></tp:taxon-name></italic> species are known from culture. They are typically yellowish or non-pigmented, and we are not aware of any that produce a distinct reddish pigment. Four sequences of undetermined fungi deposited in NCBI GenBank, originating from cultures or envDNA, showed 99.1–99.8% similarity to <italic><tp:taxon-name><tp:taxon-name-part taxon-name-part-type="genus" reg="Exobasidium">E.</tp:taxon-name-part> <tp:taxon-name-part taxon-name-part-type="species" reg="phylloplanum">phylloplanum</tp:taxon-name-part></tp:taxon-name></italic> and are, therefore, most likely this species. They originated from the macroalga <italic><tp:taxon-name><tp:taxon-name-part taxon-name-part-type="genus" reg="Palmaria">Palmaria</tp:taxon-name-part> <tp:taxon-name-part taxon-name-part-type="species" reg="palmata">palmata</tp:taxon-name-part></tp:taxon-name></italic> in France (<ext-link xmlns:xlink="http://www.w3.org/1999/xlink" xlink:href="OR582938" ext-link-type="gen" xlink:type="simple">OR582938</ext-link>, unpublished), house dust in Finland (<ext-link xmlns:xlink="http://www.w3.org/1999/xlink" xlink:href="AM902052" ext-link-type="gen" xlink:type="simple">AM902052</ext-link>, <xref ref-type="bibr" rid="B81">Pitkäranta et al. 2008</xref>; <ext-link xmlns:xlink="http://www.w3.org/1999/xlink" xlink:href="FR682357" ext-link-type="gen" xlink:type="simple">FR682357</ext-link>, unpublished), alder leaves from streams in Finland (<ext-link xmlns:xlink="http://www.w3.org/1999/xlink" xlink:href="KT160678" ext-link-type="gen" xlink:type="simple">KT160678</ext-link>, <xref ref-type="bibr" rid="B65">Mykrä et al. 2016</xref>), and living leaves of <italic><tp:taxon-name><tp:taxon-name-part taxon-name-part-type="genus" reg="Nothofagus">Nothofagus</tp:taxon-name-part></tp:taxon-name></italic> sp. in New Zealand (<ext-link xmlns:xlink="http://www.w3.org/1999/xlink" xlink:href="MF976765" ext-link-type="gen" xlink:type="simple">MF976765</ext-link>, unpublished). Interestingly, the viability of <italic><tp:taxon-name><tp:taxon-name-part taxon-name-part-type="genus" reg="Exobasidium">E.</tp:taxon-name-part> <tp:taxon-name-part taxon-name-part-type="species" reg="phylloplanum">phylloplanum</tp:taxon-name-part></tp:taxon-name></italic> propagules isolated from insect guts suggests potential insect-mediated transfer between plants, as reported for <italic><tp:taxon-name><tp:taxon-name-part taxon-name-part-type="genus" reg="Exobasidium">E.</tp:taxon-name-part> <tp:taxon-name-part taxon-name-part-type="species" reg="maculosum">maculosum</tp:taxon-name-part></tp:taxon-name></italic> by <xref ref-type="bibr" rid="B72">Newell et al. (2023)</xref>. However, the role of insect vectoring in the spread of <italic><tp:taxon-name><tp:taxon-name-part taxon-name-part-type="genus" reg="Exobasidium">Exobasidium</tp:taxon-name-part></tp:taxon-name></italic> species warrants further experimentation. <italic><tp:taxon-name><tp:taxon-name-part taxon-name-part-type="genus" reg="Exobasidium">Exobasidium</tp:taxon-name-part></tp:taxon-name></italic> species are described based on features of their sexual state. Therefore, it may represent an asexual stage of an already described <italic><tp:taxon-name><tp:taxon-name-part taxon-name-part-type="genus" reg="Exobasidium">Exobasidium</tp:taxon-name-part></tp:taxon-name></italic> species for which no molecular data are available.</p></tp:treatment-sec><tp:treatment-sec><!--Section generated to contain objects referenced in tp:taxon-treatment.--><fig id="F4" position="float" orientation="portrait"><object-id xmlns:xlink="http://www.w3.org/1999/xlink" content-type="doi" xlink:type="simple">10.3897/imafungus.17.180524.figure4</object-id><object-id xmlns:xlink="http://www.w3.org/1999/xlink" content-type="arpha" xlink:type="simple">7066ADDB-E148-569A-89F8-04D301C9145C</object-id><label>Figure 4.</label><caption><p>A phylogeny of the genus <italic><tp:taxon-name><tp:taxon-name-part taxon-name-part-type="genus" reg="Exobasidium">Exobasidium</tp:taxon-name-part></tp:taxon-name></italic> based on ITS and LSU rDNA sequences. <bold>A</bold> Maximum likelihood phylogenetic tree is presented. The numbers next to the internal nodes are maximum-likelihood bootstrap and Bayesian MCMC posterior probabilities; values ≥ 50/0.5 are shown. The GenBank accession numbers for ITS and LSU rDNA sequences are shown after the taxon name. The branch leading to the outgroups, <italic><tp:taxon-name><tp:taxon-name-part taxon-name-part-type="genus" reg="Tilletiopsis">Tilletiopsis</tp:taxon-name-part></tp:taxon-name></italic> and <italic><tp:taxon-name><tp:taxon-name-part taxon-name-part-type="genus" reg="Laurobasidium">Laurobasidium</tp:taxon-name-part></tp:taxon-name></italic>, was shortened to 1/3 of their original length for presentation purposes.</p></caption><graphic xmlns:xlink="http://www.w3.org/1999/xlink" xlink:href="imafungus-17-e180524-g004.jpg" id="oo_1562971.jpg" position="float" orientation="portrait" xlink:type="simple"><uri content-type="original_file" xlink:type="simple">https://binary.pensoft.net/fig/1562971</uri></graphic></fig><supplementary-material xmlns:xlink="http://www.w3.org/1999/xlink" id="S9" position="float" orientation="portrait" xlink:type="simple"><object-id content-type="doi" xlink:type="simple">10.3897/imafungus.17.180524.suppl9</object-id><object-id content-type="arpha" xlink:type="simple">B6FED54E-246F-5B1F-B4A3-2A83C07BD574</object-id><label>Supplementary material 9</label><caption><p>Macromorphology of <italic><tp:taxon-name><tp:taxon-name-part taxon-name-part-type="genus" reg="Exobasidium">Exobasidium</tp:taxon-name-part> <tp:taxon-name-part taxon-name-part-type="species" reg="phylloplanum">phylloplanum</tp:taxon-name-part></tp:taxon-name></italic> growing on MEA</p></caption><statement content-type="dataType"><label>Data type</label><p>xlsx</p></statement><statement content-type="notes"><label>Explanation note</label><p><italic><tp:taxon-name><tp:taxon-name-part taxon-name-part-type="genus" reg="Exobasidium">.</tp:taxon-name-part> <tp:taxon-name-part taxon-name-part-type="species" reg="phylloplanum">phylloplanum</tp:taxon-name-part></tp:taxon-name></italic> (strains <abbrev xlink:title="Culture Collection of Fungi" xlink:type="simple">CCF</abbrev> 6536, <abbrev xlink:title="Culture Collection of Fungi" xlink:type="simple">CCF</abbrev> 6537, <abbrev xlink:title="Culture Collection of Fungi" xlink:type="simple">CCF</abbrev> 7021) was cultivated for three weeks on MEA, bar = 10 cm. The pigmentation of colonies is visible after one week of cultivation. In the second week, the pigmentation penetrates the growth media. The pigmentation of mature colonies has an orange-brown color in strains <abbrev xlink:title="Culture Collection of Fungi" xlink:type="simple">CCF</abbrev> 6536 and <abbrev xlink:title="Culture Collection of Fungi" xlink:type="simple">CCF</abbrev> 7021, while <abbrev xlink:title="Culture Collection of Fungi" xlink:type="simple">CCF</abbrev> 6537 has pink-violet pigmentation.</p></statement><media xlink:href="imafungus-17-e180524-s009.jpg" mimetype="image" mime-subtype="jpeg" position="float" orientation="portrait" id="oo_1562982.jpg" xlink:type="simple"><uri content-type="original_file" xlink:type="simple">https://binary.pensoft.net/file/1562982</uri></media><permissions><license xlink:type="simple"><license-p>This dataset is made available under the Open Database License (<ext-link ext-link-type="uri" xlink:href="http://opendatacommons.org/licenses/odbl/1.0/" xlink:type="simple">http://opendatacommons.org/licenses/odbl/1.0/</ext-link>). The Open Database License (ODbL) is a license agreement intended to allow users to freely share, modify, and use this Dataset while maintaining this same freedom for others, provided that the original source and author(s) are credited.</license-p></license></permissions><attrib specific-use="authors"> Tereza Veselská, Tereza Ježková, Nombuso P. Ngubane, Adéla Wennrich, Martin Kostovčík, Denisa Hařovská, Martin Šigut, Petr Pyszko, Ryan Bracewell, Pavel Drozd, Dominik Begerow, Miroslav Kolařík</attrib></supplementary-material><supplementary-material xmlns:xlink="http://www.w3.org/1999/xlink" id="S10" position="float" orientation="portrait" xlink:type="simple"><object-id content-type="doi" xlink:type="simple">10.3897/imafungus.17.180524.suppl10</object-id><object-id content-type="arpha" xlink:type="simple">E6095608-4602-5BB6-BA9B-1406DCA1AF54</object-id><label>Supplementary material 10</label><caption><p>Fermentation and carbon assimilation tests of <italic><tp:taxon-name><tp:taxon-name-part taxon-name-part-type="genus" reg="Exobasidium">E.</tp:taxon-name-part> <tp:taxon-name-part taxon-name-part-type="species" reg="phylloplanum">phylloplanum</tp:taxon-name-part></tp:taxon-name></italic></p></caption><statement content-type="dataType"><label>Data type</label><p>jpg</p></statement><statement content-type="notes"><label>Explanation note</label><p>All three strains of <italic><tp:taxon-name><tp:taxon-name-part taxon-name-part-type="genus" reg="Exobasidium">E.</tp:taxon-name-part> <tp:taxon-name-part taxon-name-part-type="species" reg="phylloplanum">phylloplanum</tp:taxon-name-part></tp:taxon-name></italic>, <abbrev xlink:title="Culture Collection of Fungi" xlink:type="simple">CCF</abbrev> 6536, <abbrev xlink:title="Culture Collection of Fungi" xlink:type="simple">CCF</abbrev> 6537, <abbrev xlink:title="Culture Collection of Fungi" xlink:type="simple">CCF</abbrev> 7021, were used. <tp:taxon-name><tp:taxon-name-part taxon-name-part-type="genus" reg="Saccharomyces">Saccharomyces</tp:taxon-name-part> <tp:taxon-name-part taxon-name-part-type="species" reg="cerevisiae">cerevisiae</tp:taxon-name-part></tp:taxon-name> served as positive control for fermentation tests, while <italic><tp:taxon-name><tp:taxon-name-part taxon-name-part-type="genus" reg="Exobasidium">E.</tp:taxon-name-part> <tp:taxon-name-part taxon-name-part-type="species" reg="vaccinii">vaccinii</tp:taxon-name-part></tp:taxon-name></italic> for assimilation tests.</p></statement><media xlink:href="imafungus-17-e180524-s010.xlsx" mimetype="application" mime-subtype="vnd.openxmlformats-officedocument.spreadsheetml.sheet" position="float" orientation="portrait" id="oo_1562983.xlsx" xlink:type="simple"><uri content-type="original_file" xlink:type="simple">https://binary.pensoft.net/file/1562983</uri></media><permissions><license xlink:type="simple"><license-p>This dataset is made available under the Open Database License (<ext-link ext-link-type="uri" xlink:href="http://opendatacommons.org/licenses/odbl/1.0/" xlink:type="simple">http://opendatacommons.org/licenses/odbl/1.0/</ext-link>). The Open Database License (ODbL) is a license agreement intended to allow users to freely share, modify, and use this Dataset while maintaining this same freedom for others, provided that the original source and author(s) are credited.</license-p></license></permissions><attrib specific-use="authors"> Tereza Veselská, Tereza Ježková, Nombuso P. Ngubane, Adéla Wennrich, Martin Kostovčík, Denisa Hařovská, Martin Šigut, Petr Pyszko, Ryan Bracewell, Pavel Drozd, Dominik Begerow, Miroslav Kolařík</attrib></supplementary-material><fig id="F3" position="float" orientation="portrait"><object-id xmlns:xlink="http://www.w3.org/1999/xlink" content-type="doi" xlink:type="simple">10.3897/imafungus.17.180524.figure3</object-id><object-id xmlns:xlink="http://www.w3.org/1999/xlink" content-type="arpha" xlink:type="simple">B0B534C4-F8D3-5213-A124-1B2417216472</object-id><label>Figure 3.</label><caption><p>Distribution of <italic><tp:taxon-name><tp:taxon-name-part taxon-name-part-type="genus" reg="Exobasidium">Exobasidium</tp:taxon-name-part></tp:taxon-name></italic> lineages (i.e., species or phylotypes) in envDNA samples included in the GlobalFungi database. <bold>A</bold> Absolute abundance. Grey bars indicate the number of samples containing each lineage (left axis); the red line shows the corresponding number of sequencing reads (right axis). Numbers above the bars denote the number of independent studies reporting each lineage. <italic><tp:taxon-name><tp:taxon-name-part taxon-name-part-type="genus" reg="Exobasidium">Exobasidium</tp:taxon-name-part> <tp:taxon-name-part taxon-name-part-type="species" reg="phylloplanum">phylloplanum</tp:taxon-name-part></tp:taxon-name></italic> (i.e., Phyl 9) is the most common taxon, followed by <italic><tp:taxon-name><tp:taxon-name-part taxon-name-part-type="genus" reg="Exobasidium">E.</tp:taxon-name-part> <tp:taxon-name-part taxon-name-part-type="species" reg="arescens">arescens</tp:taxon-name-part></tp:taxon-name></italic>, <italic><tp:taxon-name><tp:taxon-name-part taxon-name-part-type="genus" reg="Exobasidium">E.</tp:taxon-name-part> <tp:taxon-name-part taxon-name-part-type="species" reg="camelliae">camelliae</tp:taxon-name-part></tp:taxon-name></italic>, and <italic><tp:taxon-name><tp:taxon-name-part taxon-name-part-type="genus" reg="Exobasidium">E.</tp:taxon-name-part> <tp:taxon-name-part taxon-name-part-type="species" reg="vaccinii">vaccinii</tp:taxon-name-part></tp:taxon-name></italic>. <bold>B</bold> Distribution of <italic><tp:taxon-name><tp:taxon-name-part taxon-name-part-type="genus" reg="Exobasidium">Exobasidium</tp:taxon-name-part></tp:taxon-name></italic> lineages across biomes based on relative sample counts. <bold>C</bold> Distribution of <italic><tp:taxon-name><tp:taxon-name-part taxon-name-part-type="genus" reg="Exobasidium">Exobasidium</tp:taxon-name-part></tp:taxon-name></italic> lineages across substrates based on relative sample counts. <italic><tp:taxon-name><tp:taxon-name-part taxon-name-part-type="genus" reg="Exobasidium">Exobasidium</tp:taxon-name-part></tp:taxon-name></italic> is primarily associated with soils, shoots, and roots sampled in the forest biome. <bold>D</bold> Geographical distribution and substrate affinity of <italic><tp:taxon-name><tp:taxon-name-part taxon-name-part-type="genus" reg="Exobasidium">E.</tp:taxon-name-part> <tp:taxon-name-part taxon-name-part-type="species" reg="phylloplanum">phylloplanum</tp:taxon-name-part></tp:taxon-name></italic> versus all taxa present in the GlobalFungi database. The geographical distribution of individual <italic><tp:taxon-name><tp:taxon-name-part taxon-name-part-type="genus" reg="Exobasidium">Exobasidium</tp:taxon-name-part> <tp:taxon-name-part taxon-name-part-type="species" reg="phylloplanum">phylloplanum</tp:taxon-name-part></tp:taxon-name></italic> samples is shown on the map, along with relative abundance (i.e., the proportion of reads) in each sample.</p></caption><graphic xmlns:xlink="http://www.w3.org/1999/xlink" xlink:href="imafungus-17-e180524-g003.jpg" id="oo_1562970.jpg" position="float" orientation="portrait" xlink:type="simple"><uri content-type="original_file" xlink:type="simple">https://binary.pensoft.net/fig/1562970</uri></graphic></fig><supplementary-material xmlns:xlink="http://www.w3.org/1999/xlink" id="S8" position="float" orientation="portrait" xlink:type="simple"><object-id content-type="doi" xlink:type="simple">10.3897/imafungus.17.180524.suppl8</object-id><object-id content-type="arpha" xlink:type="simple">74A6010C-23FC-5466-A99B-6736934BFF00</object-id><label>Supplementary material 8</label><caption><p>Biogeography assessment using GlobalFungi database</p></caption><statement content-type="dataType"><label>Data type</label><p>xlsx</p></statement><statement content-type="notes"><label>Explanation note</label><p>Search output showing exact matches against the database, including geographic distribution, substrate, biome, and climatic preferences. The number of studies and samples along with total and relative read frequencies is reported for each species.</p></statement><media xlink:href="imafungus-17-e180524-s008.xlsx" mimetype="application" mime-subtype="vnd.openxmlformats-officedocument.spreadsheetml.sheet" position="float" orientation="portrait" id="oo_1562981.xlsx" xlink:type="simple"><uri content-type="original_file" xlink:type="simple">https://binary.pensoft.net/file/1562981</uri></media><permissions><license xlink:type="simple"><license-p>This dataset is made available under the Open Database License (<ext-link ext-link-type="uri" xlink:href="http://opendatacommons.org/licenses/odbl/1.0/" xlink:type="simple">http://opendatacommons.org/licenses/odbl/1.0/</ext-link>). The Open Database License (ODbL) is a license agreement intended to allow users to freely share, modify, and use this Dataset while maintaining this same freedom for others, provided that the original source and author(s) are credited.</license-p></license></permissions><attrib specific-use="authors"> Tereza Veselská, Tereza Ježková, Nombuso P. Ngubane, Adéla Wennrich, Martin Kostovčík, Denisa Hařovská, Martin Šigut, Petr Pyszko, Ryan Bracewell, Pavel Drozd, Dominik Begerow, Miroslav Kolařík</attrib></supplementary-material></tp:treatment-sec><ref-list><ref id="B6"><mixed-citation xmlns:xlink="http://www.w3.org/1999/xlink" xlink:type="simple">Begerow D, Stoll M, Bauer R (2006) A phylogenetic hypothesis of <tp:taxon-name><tp:taxon-name-part taxon-name-part-type="subphylum">Ustilaginomycotina</tp:taxon-name-part></tp:taxon-name> based on multiple gene analyses and morphological data. Mycologia 98: 906–916. <ext-link xlink:href="10.1080/15572536.2006.11832620" ext-link-type="doi" xlink:type="simple">https://doi.org/10.1080/15572536.2006.11832620</ext-link></mixed-citation></ref><ref id="B91"><mixed-citation xmlns:xlink="http://www.w3.org/1999/xlink" xlink:type="simple">Steins L, Guerreiro MA, Duhamel M et al. (2023) Comparative genomics of smut fungi suggest the ability of meiosis and mating in asexual species of the genus <italic><tp:taxon-name><tp:taxon-name-part taxon-name-part-type="genus">Pseudozyma</tp:taxon-name-part></tp:taxon-name> (<tp:taxon-name><tp:taxon-name-part taxon-name-part-type="order">Ustilaginales</tp:taxon-name-part></tp:taxon-name>)</italic>. BMC Genomics 24: 321. <ext-link xlink:href="10.1186/s12864-023-09387-1" ext-link-type="doi" xlink:type="simple">https://doi.org/10.1186/s12864-023-09387-1</ext-link></mixed-citation></ref><ref id="B69"><mixed-citation xmlns:xlink="http://www.w3.org/1999/xlink" xlink:type="simple">Nagao H, Sato T, Ezuka A et al. (2006) Two new species of <italic><tp:taxon-name><tp:taxon-name-part taxon-name-part-type="genus">Exobasidium</tp:taxon-name-part></tp:taxon-name></italic> causing <italic><tp:taxon-name><tp:taxon-name-part taxon-name-part-type="genus">Exobasidium</tp:taxon-name-part></tp:taxon-name></italic> diseases on <italic><tp:taxon-name><tp:taxon-name-part taxon-name-part-type="genus">Vaccinium</tp:taxon-name-part></tp:taxon-name></italic> spp. in Japan. Mycoscience 47: 277–283. <ext-link xlink:href="10.1007/S10267-006-0307-7" ext-link-type="doi" xlink:type="simple">https://doi.org/10.1007/S10267-006-0307-7</ext-link></mixed-citation></ref><ref id="B79"><mixed-citation xmlns:xlink="http://www.w3.org/1999/xlink" xlink:type="simple">Piątek M, Lutz M, Welton P (2012) <italic><tp:taxon-name><tp:taxon-name-part taxon-name-part-type="genus">Exobasidium</tp:taxon-name-part> <tp:taxon-name-part taxon-name-part-type="species">darwinii</tp:taxon-name-part></tp:taxon-name></italic>, a new Hawaiian species infecting endemic <italic><tp:taxon-name><tp:taxon-name-part taxon-name-part-type="genus">Vaccinium</tp:taxon-name-part> <tp:taxon-name-part taxon-name-part-type="species">reticulatum</tp:taxon-name-part></tp:taxon-name></italic> in Haleakala National Park. Mycological Progress 11: 361–371. <ext-link xlink:href="10.1007/s11557-011-0751-4" ext-link-type="doi" xlink:type="simple">https://doi.org/10.1007/s11557-011-0751-4</ext-link></mixed-citation></ref><ref id="B9"><mixed-citation xmlns:xlink="http://www.w3.org/1999/xlink" xlink:type="simple">Brewer MT, Turner AN, Brannen PM et al. (2014) <italic><tp:taxon-name><tp:taxon-name-part taxon-name-part-type="genus">Exobasidium</tp:taxon-name-part> <tp:taxon-name-part taxon-name-part-type="species">maculosum</tp:taxon-name-part></tp:taxon-name></italic>, a new species causing leaf and fruit spots on blueberry in the southeastern USA and its relationship with other <italic><tp:taxon-name><tp:taxon-name-part taxon-name-part-type="genus">Exobasidium</tp:taxon-name-part></tp:taxon-name></italic> spp. parasitic to blueberry and cranberry. Mycologia 106: 415–423. <ext-link xlink:href="10.3852/13-202" ext-link-type="doi" xlink:type="simple">https://doi.org/10.3852/13-202</ext-link></mixed-citation></ref><ref id="B36"><mixed-citation xmlns:xlink="http://www.w3.org/1999/xlink" xlink:type="simple">Jiang YL, Bao WJ, Liu F et al. (2024) Proposal of one new family, seven new genera and seventy new basidiomycetous yeast species mostly isolated from Tibet and Yunnan provinces, China. Studies in Mycology 109: 57–153. <ext-link xlink:href="https://doi/10.3114/sim.2024.109.02" ext-link-type="uri" xlink:type="simple">https://doi/10.3114/sim.2024.109.02</ext-link></mixed-citation></ref><ref id="B94"><mixed-citation xmlns:xlink="http://www.w3.org/1999/xlink" xlink:type="simple">Stodůlková E, Lovás D, Flieger M et al. (2025) Gunacins: Novel benzo[g]chromene derivatives from the fungus <italic><tp:taxon-name><tp:taxon-name-part taxon-name-part-type="genus">Exobasidium</tp:taxon-name-part></tp:taxon-name></italic> sp. and their potent anti‑<italic><tp:taxon-name><tp:taxon-name-part taxon-name-part-type="genus">Leishmania</tp:taxon-name-part></tp:taxon-name></italic> and <italic><tp:taxon-name><tp:taxon-name-part taxon-name-part-type="genus">Trypanosoma</tp:taxon-name-part></tp:taxon-name></italic> activities. ACS Omega 10: 23222–23234. <ext-link xlink:href="10.1021/acsomega.5c01325" ext-link-type="doi" xlink:type="simple">https://doi.org/10.1021/acsomega.5c01325</ext-link></mixed-citation></ref><ref id="B81"><mixed-citation xmlns:xlink="http://www.w3.org/1999/xlink" xlink:type="simple">Pitkäranta M, Meklin T, Hyvarinen A et al. (2008) Analysis of fungal flora in indoor dust by ribosomal DNA sequence analysis, quantitative PCR, and culture. Applied and Environmental Microbiology 74: 233–244. <ext-link xlink:href="10.1128/AEM.00692-07" ext-link-type="doi" xlink:type="simple">https://doi.org/10.1128/AEM.00692-07</ext-link></mixed-citation></ref><ref id="B65"><mixed-citation xmlns:xlink="http://www.w3.org/1999/xlink" xlink:type="simple">Mykrä H, Tolkkinen M, Markkola A et al. (2016) Phylogenetic clustering of fungal communities in human‐disturbed streams. Ecosphere 7: e01316. <ext-link xlink:href="10.1002/ecs2.1316" ext-link-type="doi" xlink:type="simple">https://doi.org/10.1002/ecs2.1316</ext-link></mixed-citation></ref><ref id="B72"><mixed-citation xmlns:xlink="http://www.w3.org/1999/xlink" xlink:type="simple">Newell AD, Sial AA, Brewer MT (2023) Evidence for vector transmission of the blueberry pathogen <italic><tp:taxon-name><tp:taxon-name-part taxon-name-part-type="genus">Exobasidium</tp:taxon-name-part> <tp:taxon-name-part taxon-name-part-type="species">maculosum</tp:taxon-name-part></tp:taxon-name></italic>, cause of <italic><tp:taxon-name><tp:taxon-name-part taxon-name-part-type="genus">Exobasidium</tp:taxon-name-part></tp:taxon-name></italic> leaf and fruit spot. PhytoFrontiers<sup>TM</sup>: 347–354. <ext-link xlink:href="10.1094/PHYTOFR-10-22-0107-R" ext-link-type="doi" xlink:type="simple">https://doi.org/10.1094/PHYTOFR-10-22-0107-R</ext-link></mixed-citation></ref></ref-list></tp:taxon-treatment>
