# Supplementary material for: The saprotrophic dimension of Exobasidium (Exobasidiales, Basidiomycota): evidence for greater diversity and ecological flexibility than previously recognized
Source: IMA Fungus. 2026 Mar 16;17:e180524. doi: 10.3897/imafungus.17.180524 (PMC13010171; doi:10.3897/imafungus.17.180524)
Supplement: Supplementary material 3 — Alignment of ITS sequences [file imafungus-17-e180524-s003.fas]

>E._bisporum_AB180368.1
ggatcattattgaattg-ttaaaaatgggg--aat--ctttcgag-at-tcctcta-cat
tcttt--attcc--taacacctgtgaat-cgttgctgagtttgctc--------------
-agtggcaaca------ttttt-ta-tacacacaca-------------taaat------
-agtttagaacgt-aaatat-----ataaaataaaatacaacttttgacaacggatctct
tggttctcccatcgatgaagaacgcagcgaaatgcgataagtaatgtgaattgcagaatt
cagtgaatcatcgaatctttgaacgcaccttgcgctccttggtattccttggagcatgcc
tgtttgagagtcttgaatatctctgcttttatatttt---ttt--------a--attaa-
-gat--ataacaag---tcaggtccttg-agtctgcttgcggttt-gttac-gaacac-a
agcttactttaaatgaattagctggatttcagc--agagttgttaagtaacattttgaac
tctcgtaatat-gaagtc-tgctcataat---ca-gtcttttgact--------------
--------------------attaatttcta---ttggcctcaaatcaggtaggacta--
------------
>Phylotype_4_abf6f334faee293f267c48e1cb22f4ea
------------------------------------------------------------
------------------------------------------------------------
------------------------------------------------------------
------------------------------------------------------------
------------------------------------------------------------
------------------------------------------------------------
-------------tgaatatctctgcttttatg-ttt---ttt--------a--attaa-
-gat--ataacaag---tcagatccttg-agtctgcttgcggttt-gttac-gaacac-a
agcttactttaaatgaattagctggatttcagc--agagttgttaagtaacattttgaac
tctcgtaatat-gaagtc-tgctcataat---ca-gtcttttgact--------------
--------------------attaatttc-------------------------------
------------
>Phylotype_4_c595f3589a7b6ba8eb4270de246f9d5f
------------------------------------------------------------
------------------------------------------------------------
------------------------------------------------------------
------------------------------------------------------------
------------------------------------------------------------
------------------------------------------------------------
-------------tgaatatctctgcttttata-ttt---ttt--------a--actaa-
-gat--ataacaag---tcaggtccttg-agtctgcttgcggttt-gttac-gaacac-a
agcttactttaaataaattagctggatttcagc--agagttgttaagtaacattttgaac
tctcgtaatat-gaagtc-tgctcataat---ca-gtcttttgact--------------
--------------------attaatttc-------------------------------
------------
>Phylotype_4_869c0f562c6323c089f53e5f665d62f2
------------------------------------------------------------
------------------------------------------------------------
------------------------------------------------------------
------------------------------------------------------------
------------------------------------------------------------
------------------------------------------------------------
-------------tgaatatctctgcttttatg-ttt---ttt--------a--attaa-
-gat--ataacaag---tcaggtccttg-agtctgcttgcggttt-gttac-gaacac-a
agcttactttaaatgaattagctggatttcagc--agagttgttaagtaacattttgaac
tctcgtaatat-gaagtc-tgctcataat---ca-gtcttttgact--------------
--------------------tttaatttc-------------------------------
------------
>E._bisporum_AB180364.1
-gatcattattgaattg-ttaaatgggaag--ag-----tttcgactc-ttctcta-cat
tcttt--attcc--taacacctgtgaat-cgttgctgagtttgctc--------------
-agtagcaaca------ttttt----tatacacac--------------ttaat------
-agtttagaacgt-aaaaat-----atataataaaatacaacttttgacaacggatctct
tggttctcccatcgatgaagaacgcagcgaaatgcgataagtaatgtgaattgcagaatt
cagtgaatcatcgaatctttgaacgcaccttgcgctccttggtattccttggagcatgcc
tgtttgagagtcttgaatatctctgcttttatg-ttt---ttt--------a--attaa-
-gat--ataacaag---tcaggtccttg-agtctgcttgcggttt-gttac-gaacac-a
agcttactttaaatgaattagctggatttcagc--agagttgttaagtaacattttgaac
tctcgtaatat-gaagtc-tgcttctaac---tt-ttgtctttc----------------
-------------gagataaattatttcta----ttggcctcaaatcaggtaggacta--
------------
>Phylotype_2_20568aa2b79f22c40ff4c68acdde6d37
------------------------------------------------------------
------------------------------------------------------------
------------------------------------------------------------
------------------------------------------------------------
------------------------------------------------------------
------------------------------------------------------------
-------------tgaatatctctgcttttatg-ttt---ttt--------t--attaa-
-gat--gtaacaag---tcaggtccttg-agtctgcttgcggttt-gttac-gaacac-a
agcttactttaaatgaattagctggatttcagc--agagttgttaagtaacattttgaac
tctcgtaatat-gaagtc-tgcttctaac---tt-ttgtctttc----------------
-------------gagataaattatttct-------------------------------
------------
>Phylotype_3_b3e90fe2efec1e121a78293e62827cc9
------------------------------------------------------------
------------------------------------------------------------
------------------------------------------------------------
------------------------------------------------------------
------------------------------------------------------------
------------------------------------------------------------
-------------tgaatatctctgcttttata-ttt---ttt--------a--attaa-
-gat--ataacaag---tcaggtccttg-agtctgcttgcggttt-gttac-gaacac-a
agcttactttaaatgaattagctggatttcagc--agagttgttaagtaacattttgaac
tctcgtaatat-gaagtc-tgcttctaac---tt-ttgtctttt----------------
-------------gagataaatttatttc-------------------------------
------------
>E._bisporum_OM614836
------------------------------------------------------------
------------------------------------------------------------
------------------------------------------------------------
------------------------------------------------------------
------------------------------------------------------------
---------------------aacgcaccttgcgctccttggtattccttggagcatgcc
tgtttgagagtcttgaatatctctgcttttata-ttt---ttt--------a--attaa-
-gat--ataacaag---tcaggtccttg-agtctgcttgcggttt-gttac-gaacac-a
agcttactttaaatgaattagctggatttcagc--agagttgttaagtaacattatgaac
tctcgtaatat-gaagtc-tgctcataac---tt-ttgtctttc----------------
-------------gagataacttatttcta----ttggcctcaaatcaggtaggactacc
cgctgaacttaa
>Phylotype_3_07e8dd55e157a3d431e9e432762a7f30
------------------------------------------------------------
------------------------------------------------------------
------------------------------------------------------------
------------------------------------------------------------
------------------------------------------------------------
------------------------------------------------------------
-------------tgaatatctctgcttttata-ttt---ttt--------a--attaa-
-gat--gtaacaag---tcaggtccttg-agtctgcttgcggttt-gttac-gaacac-a
agcttactttaaatgaattagctggatttcagc--agagttgttaagtaacattttgaac
tctcgtaatat-gaagtc-tgcttctaac---tt-ttttatccaat--------------
-------------gagataaatttatttc-------------------------------
------------
>E.pachysporum_AB180352.1
ggatcattattgaattg--taaaaatgggg--agttgctttcgagcac-tcctcta-cat
tcttt--attcc--taacacctgtgaat-cgttgctgagtttgctc--------------
-agtggcacct------ttttt-ta-ta-acacac--------------ataaa------
-agtttagaacgt-aaaaatt-----atataacaaatacaacttttgacaacggatctct
tggttctcccatcgatgaagaacgcagcgaaatgcgataagtaatgtgaattgcagaatt
cagtgaatcatcgaatctttgaacgcaccttgcgctccttggtattccttggagcatgcc
tgtttgagagtcttgaatatctccgcttttata-ttt---ttt--------t--attaa-
-att--ataacaag---tcgggtccttg-ggtctgcttgcggttt-attac-aaacac-a
agcttaccttaaatgaattagctggacttcagc--agagttgttaagtaaaattttgaac
tctcgtaatat-gaagtc-tgctttctaa---tc-aaatctttct---------------
-------------gagattattatttttctatt-ttggcctcaaatcaggtaggacta--
------------
>E.inconspicuum_AB180347.1
ggatcattattgaattg-ttaaaaatgggg--agttgctttcgagcac-tcctcta-cat
tcttt--attcc--taacacctgtgaat-cgttgctgagtccgctc--------------
-agtggcacct------ttttt-ta-cacacactt--------------taca-------
-agtatagaacgt-ataaact----ataaaataaaatacaacttttgacaacggatctct
tggttctcccatcgatgaagaacgcagcgaaatgcgataagtaatgtgaattgcagaatt
cagtgaatcatcgaatctttgaacgcaccttgcgctccttggtattccttggagcatgcc
tgtttgagagtcttgaatatctctgctcttgtg-ttt---ttt--------a--attaa-
-gat--gcaacgag---tcaggtccttg-ggtctgcttgcggtttggttac-aaacac-a
agcttgccttaaatgaattagctggacttcagc--agagttgttaagtaacattgaaaac
tctcgtaatat-gaagtc-tgctctctaa---tc-ttgtctttc----------------
-------------gagacaaactattttctatt-ttggcctcaaatcaggtaggacta--
------------
>E.rostrupii_FJ896132.1
ggatcattattgaattgtttaaaaatgggg--agtcgctttcgagcac-tcctcta-cat
tcttt--attcc-ttaacacctgtgaat-cgttgctgagtccgctc--------------
-agtggcactt------tttta-ta-cacacacac--------------actat------
-cgtttagaacgt-acaaact-----tataataaaatacaacttttgacaacggatctct
tggttctcccatcgatgaagaacgcagcgaaatgcgataagtaatgtgaattgcagaatt
cagtgaatcatcgaatctttgaacgcaccttgcgctccttggtattccttggagcatgcc
tgtttgagagtcttgaatatctctgctttttta-ttt---ttt--------a--acaaa-
-gat--aaaacgag---tcaggtccttg-ggcctgcttgcggtttggttac-aaacac-a
agcttgccttaaatgaattagctgggcttcagc--agagttgttaagtaacattgaaaac
tctcgtaagaa-gaagcc-tgctctctaa---tc-tcgtccttt----------------
----------------atggcgaactttctatt-ttggcctcaaatcaggtaggactacc
cgctgaacttaa
>E.uvaeursi_KY424482.1
ggatcattattgaattgtttaaaaatgggg--agttgctttcgagcac-tcctcta-cat
tcttt--attcctttaacacctgtgaat-cgttgctgagttcgctc--------------
-agtggcacct------ttttt-ta-cacacacac--------------tatat------
-cgtttagaacgt-aaaaact-----tataataaaatacaacttttgacaacggatctct
tggttctcccatcgatgaagaacgcagcgaaatgcgataagtaatgtgaattgcagaatt
cagtgaatcatcgaatctttgaacgcaccttgcgctccttggtattccttggagcatgcc
tgtttgagagtcttgaatatctctgctctttta-ttt---ttt--------a--acaaa-
-agt--aaaacgag---tcaggtccttg-ggtctgcttgcggtttggttac-aaacac-a
agcttgccttaaatgaattagctgggcttcagc--agagttgttaagtaacattgaaaac
tctcgtaagaa-gaagtc-tgctctcgaa---tc-tcgtccttcttt-------------
-------------acgaaggcgaactttctatt-ttggcctcaaatcaggtaggactacc
cgctgaacttaa
>Phylotype_6_0226219604ae2ae3c1759f14b36d5e08
------------------------------------------------------------
------------------------------------------------------------
------------------------------------------------------------
------------------------------------------------------------
------------------------------------------------------------
------------------------------------------------------------
-------------tgaatatctctgctctttta-ttt---ttt--------aacacaaa-
-gat--gaaacgag---tcaggtccttg-ggcctgcttgcggtttggttac-aaacac-a
agcttgccttaaatgaattagctgggcttcagc--agagttgttaagtaacattttgaac
tctcgtaagaa-gaagcc-tgctctctaa---tc-ttcatcttc----------------
--------------ggatg-aatattttcta-----------------------------
------------
>E._sp._MW051432.1
aggwcattattgaattg--taaaaatgggg--agtcgctttcgagcac-tcctcta-cat
tcttt--attcc-ttaacacctgtgaat-cgttgctgagttcgctc--------------
-agtggcacct------ttttt-ta-cacacacac--------------tatat------
-cgtttagaacgt-aaaaact----ataaaataaaatacaacttttgacaacggatctct
tggttctcccatcgatgaagaacgcagcgaaatgcgataagtaatgtgaattgcagaatt
cagtgaatcatcgaatctttgaacgcaccttgcgctccttggtattccttggagcatgcc
tgtttgagagtcttgaatatctctgctctttta-ttt---ttt--------a--ataaa-
-gat--gaaacgag---tcaggtccttg-ggcctgcttgcggtttggttac-aaacac-a
agcttgccttaaatgaattagctgggcttcagc--agagttgttaagtaacattttgaac
tctcgtaagaa-gaagcc-tgctctctaa---tc-ttcatcttc----------------
--------------ggatg-aatattttctatt-ttggcctcaaatcaggtaggactacc
cgctgaacttaa
>E._sp._MW051431.1
ggatcattattgaattg--taaaaatgggg--agtcgctttcgagcac-tcctcta-ctt
tcttt--attcc-ttaacacctgtgaat-cgttgctgagttcgctc--------------
-agtggcacc-------ttttt-ta-cacacacac--------------tatat------
-cgtttagaacgt-aaaaact----ataaaataaaatacaacttttgacaacggatctct
tggttctcccatcgatgaagaacgcagcgaaatgcgataagtaatgtgaattgcagaatt
cagtgaatcatcgaatctttgaacgcaccttgcgctccttggtattccttggagcatgcc
tgtttgagagtcttgaatatctctgctctttta-ttt---ttt--------a--acaaa-
-gat--gaaacgag---tcaggtccttg-ggcctgcttgcggtttggttac-aaacac-a
agcttgccttaaatgaattagctgggcttcagc--agagttgttaagtaacattttgaac
tctcgtaagaa-gaagcc-tgctctctaa---tc-ttcgtcttc----------------
--------------ggatg-aatattttctatt-ttggcctcaaatcaggtaggactacc
cgctgaacttaa
>Phylotype_7_7e3758d4aec02b1bcd62619807bc775b
------------------------------------------------------------
------------------------------------------------------------
------------------------------------------------------------
------------------------------------------------------------
------------------------------------------------------------
------------------------------------------------------------
-------------tgaatatctctgctcttatt-ttt---ttt--------a--attaa-
-gaa--ataacgag---tcaggtccttg-ggcctgcttgcggtttggttac-aaacac-a
agcttgccttaaatgaattagctgagcttcagc--agagttgttaagtaacattgaaaat
tctcgtaagaa-gaagct-tgctctctaa---tc-tttgtcgtcttttgt----------
-------------ggacgacaaaattttcta-----------------------------
------------
>E._arescens_FJ896135.1
ggatcattattgaattgtttaaaaatgggg--agtcgctttcgagcac-tcctcta-cat
tcttt--attcc-ttaacacctgtgaat-cgttgctgagttcgctc--------------
-agtggcaccc------tttttaca-cacacacac--------------tttat------
-agtttagaacgt-aaaaatt-----aataataaaatacaacttttgacaacggatctct
tggttctcccatcgatgaagaacgcagcgaaatgcgataagtaatgtgaattgcagaatt
cagtgaatcatcgaatctttgaacgcaccttgcgctccttggtattccttggagcatgcc
tgtttgagagtcttgaatatctctgctcttatt-ttt---ttt--------a--attaa-
-gga--ataacgag---tcaggtccttg-ggcctgcttgcggtttggttac-aaacac-a
agcttgccttaaatgaattagctgagcttcagc--agagttgttaagtaacattgaaaac
tctcgtaagaa-gaagct-tgctctctaa---tc-tttgtcgtcttttgt----------
-------------ggacgataaaactttctatt-ttggcctcaaatcaggtaggactacc
cgctgaacttaa
>Phylotype_7_92c3df541cca60ef110a4c9a12f095d2
------------------------------------------------------------
------------------------------------------------------------
------------------------------------------------------------
------------------------------------------------------------
------------------------------------------------------------
------------------------------------------------------------
-------------tgaatatctctgctcttatt-ttt---ttt--------a--attaa-
-gaa--ataacgag---tcaggtccttg-ggcctgcttgcggtttggttac-aaacac-a
agcttgccttaaatgaattagctgagcttcagc--agagttgttaagtaacattgaaaac
tctcgtaagaa-gaagct-tgctctctaa---tc-tttgtcgtcttttgt----------
-------------ggacgataatattttcta-----------------------------
------------
>E.kunmingense_EU692763.1
------------------------------------------------------------
-------------------------------------------ctc--------------
-agtagcaaccttttttttttt-ta-tacacacac--------------ataat------
-agtttagaacgt-aaaaat-----atataataaaatacaacttttgacaacggatctct
tggttctcccatcgatgaagaacgcagcgaaatgcgataagtaatgtgaattgcagaatt
cagtgaatcatcgaatctttgaacgcaccttgcgctccttggtattccttggagcatgcc
tgtttgagagtcttgaatatctctgcttttata-ttt---ttt--------a--attaa-
-aat--ataacaag---tcaggtccttg-ggtctgcttgcggtttctttactgaacac-a
agcttaccttaaatgaattagctggatttcagc--agagttgttaagtaaaattgaaaac
tctcgtaatat-gaaatc-tgctttctaa---cc-tcgtctttc----------------
-------------gagaca-aatattttcta-----------------------------
------------
>E.pieridis-ovalifoliae_AB180367.1
ggatcattattgaattg-ttaaaaatggggg-agtctc------gact-ccctcta-cat
tcttt--attcc--taacacctgtgaat-cgttgctgagtccgctc--------------
-agtggcaacc------ttttt-ta-cacacacac--------------tttat------
-agtttagaacgt-aaaaaca----atataataaaatacaacttttgacaacggatctct
tggttctcccatcgatgaagaacgcagcgaaatgcgataagtaatgtgaattgcagaatt
cagtgaatcatcgaatctttgaacgcaccttgcgctccttggtattccttggagcatgcc
tgtttgagagtcttgaatatctctgcttttatg-ttt---ttt--------a--actaa-
-gac--gtaacaag---tcaggtccttg-ggtctgcttgcggtttctttactgaacac-a
agcttaccttaaatgaattagctggatttcagc--agagttgttaagtaaaattgaaaac
tctcgtaatag-gaagtc-tgctatcgaa---tc-tttgtcttgttttac----------
-------------aagatgaaactttttttcta-ttggcctcaaatcaggtaggacta--
------------
>E.maculosum_KR262384.1
ggatcattattgaattgttaaaaaatggggcaagacgctttcgagctcttcctcta-cat
tcttt--attcc-ttaacacctgtgaat-cgttgctgagtccgctc--------------
-agtggcacct------tttt--ta-cacacacac--------------tttat------
-agtttagaacgttaaaaaca----taaaataaaaatacaacttttgacaacggatctct
tggttctcccatcgatgaagaacgcagcgaaatgcgataagtaatgtgaattgcagaatt
cagtgaatcatcgaatctttgaacgcaccttgcgctccttggtattccttggagcatgcc
tgtttgagagtcttgaatatctctgctttcatt-tttttgttt--------t--acgaa-
-aag--atgacaag---tcaggtccttg-ggtctgcttgcggttt-gttac-gaacac-a
agcttaccttaaatgaattagctggacttcagc--agagttgttaagtaacattgaaaac
tctcgtaatat-gaagtc-tgctctctaa---tc-attctccttt---------------
-----------------ggagatactttctatt-ttggcctcaaatcaggtaggactacc
cgctgaacttaa
>Phylotype_5_1e95a5400fa7e6114624a838a0c604c4
------------------------------------------------------------
------------------------------------------------------------
------------------------------------------------------------
------------------------------------------------------------
------------------------------------------------------------
------------------------------------------------------------
-------------tgaatatctctgcttttgcc-ttt---ttt--------a--acgaa-
-gag--gtaacaag---tcaggtccttg-ggtctgcttgcggttt-gttac-gaacac-a
agcttaccttaaatgaattagctggacttcagc--agagttgttaagtaacattgaaaac
tctcgtaatat-gaagtc-tgctctctaa---cc-attctctttcg--------------
----------------agagaatatttttcta----------------------------
------------
>Phylotype_5_2b3c9795ce2d08d2bf881ef4ff99af82
------------------------------------------------------------
------------------------------------------------------------
------------------------------------------------------------
------------------------------------------------------------
------------------------------------------------------------
------------------------------------------------------------
-------------tgaatatctctgcttttgcc-ttt---ttt--------a--acgaa-
-aag--gtaacaag---tcaggtccttg-ggtctgcttgcggttt-gttac-gaacac-a
agcttaccttgaatgaattagctggacttcagc--agagttgttaagtaacattgaaaac
tctcgtaatat-gaagtc-tgctctctaa---tc-attctctttcg--------------
----------------agagaatactttcta-----------------------------
------------
>Phylotype_5_d02f9e6d9fbe70235a1bbb0e3384d77a
------------------------------------------------------------
------------------------------------------------------------
------------------------------------------------------------
------------------------------------------------------------
------------------------------------------------------------
------------------------------------------------------------
-------------tgaatatctctgcttttgcc-ttt---ctt--------a--acaaa-
-aag--gtaacaag---tcaggtccttg-ggtctgcttgcggttt-gttac-gaacac-a
agcttaccttaaatgaattagctggacttcagc--agagttgttaagtaacattgaaaac
tctcgtaatat-gaagtc-tgctctctaa---tc-attctctttcg--------------
----------------agagaatactttcta-----------------------------
------------
>Phylotype_5_246d27f5177ca8196adbc5826cc5ac34
------------------------------------------------------------
------------------------------------------------------------
------------------------------------------------------------
------------------------------------------------------------
------------------------------------------------------------
------------------------------------------------------------
-------------tgaatatctctgcttttgcctttt---ttt--------a--acgaa-
-aag--gtaacaag---tcaggtccttg-ggtctgcttgcggttt-gttac-gaacac-a
agcttaccttaaatgaattagctggacttcagc--agagttgttaagtaacattgaaaac
tctcgtaatat-gaagtc-tgctctctaa---tc-attctctttcg--------------
----------------agagaacattttcta-----------------------------
------------
>E._maculosum_KR262420.1
ggatcattattgaattgtttaaaaatggggcaagacgctttcgagctcttcctcta-cat
tgttt--atttc-ttaacacctgtgaat-cgttgctgagtccgctc--------------
-agtggcacct------tttt--ta-cacacacac--------------tttat------
-agtttagaacgt-aaaaaca----taaaataaaaatacaacttttgacaacggatctct
tggttctcccatcgatgaagaacgcagcgaaatgcgataagtaatgtgaattgcagaatt
cagtgaatcatcgaatctttgaacgcaccttgcgctccttggtattccttggagcatgcc
tgtttgagagtcttgaatatctctgcttttgcc-ttt---ttt--------a--acgaa-
-aag--gtaacaag---tcaggtccttg-ggtctgcttgcggttt-gttac-gaacac-a
agcttaccttaaatgaattagctggacttcagc--agagttgttaagtaacattgaaaac
tctcgtaagat-gaagtc-tgctctctaa---tc-attctttc-----------------
-----------------gagaatactttctatt-ttggcctcaaatcaggtaggactacc
cgctgaacttaa
>E._maculosum_KR262421.1
ggatcattattgaattg-ttaaaaatggggcaagacgctttcgagctcttcctcta-cat
tcttt--attcc-ttaacacctgtgaat-cgttgctgagtccgctc--------------
-agtggcacct------tttt--ta-cacacacac--------------tttat------
-agtctagaacgt-aaaaaca----taaaataaaaatacaacttttgacaacggatctct
tggttctcccatcgatgaagaacgcagcgaaatgcgataagtaatgtgaattgcagaatt
cagtgaatcatcgaatctttgaacgcaccttgcgctccttggtattccttggagcatgcc
tgtttgagagtcttgaatatctctgcttttgcc-ttt---ttt--------a--acgaa-
-aag--gtaacaag---tcaggtccttg-ggtctgcttgcggttt-gttac-gaacac-a
agcttaccttaaatgaattagctggacttcagc--agagttgttaagtaacattgaaaac
tctcgtaatat-gaagtc-tgctctctaa---tc-attctcctttg--------------
-----------------gagaatactttctatt-ttggcctcaaatcaggtaggactacc
cgctgaacttaa
>Phylotype_5_fc3d7daa6b1c04a361aa76f6b58b795d
------------------------------------------------------------
------------------------------------------------------------
------------------------------------------------------------
------------------------------------------------------------
------------------------------------------------------------
------------------------------------------------------------
-------------tgaatatctctgctttcatt-ttttt-gtt--------t--acgaa-
-aag--atgacaag---tcaggtccttg-ggtctgcttgcggttt-gttac-gaacac-a
agcttaccttaaatgaattagctggacttcagc--agagttgttaagtaacattgaaaac
tctcgtaatat-gaagtc-tgctctctaa---tc-attctctttcg--------------
----------------agagaatattttcta-----------------------------
------------
>E._maculosum_KR262409.1
ggatcattattgaattg-ttaaaaatggggcaagacgctttcgagctcttcctcta-cat
tcttt--attcc-ttaacacctgtgaat-cgttgctgagtccgctc--------------
-agtggcacct------tttt--ta-cacaaactcg-------------tataa------
-agtatagaaagt-aaaaaca----taaaataaaaatacaacttttgacaacggatctct
tggttctcccatcgatgaagaacgcagcgaaatgcgataagtaatgtgaattgcagaatt
cagtgaatcatcgaatctttgaacgcaccttgcgctccttggtattccttggagcatgcc
tgtttgagagtcttgaatatctctgctttcatt-ttttt-gtt--------t--acgaa-
-aag--atgacaag---tcaggtccttg-ggtctgcttgcggttt-gttac-gaacac-a
agcttaccttaaatgaattagctggacttcagc--agagttgttaagtaacattgaaaac
tctcgtaatat-gaagtc-tgctctctaa---tc-attctcctttg--------------
-----------------gagaatactttctatt-ttggcctcaaatcaggtaggactacc
cgctgaacttaa
>Phylotype_5_75ac0e26c96552f70b022fe2e11c5088
------------------------------------------------------------
------------------------------------------------------------
------------------------------------------------------------
------------------------------------------------------------
------------------------------------------------------------
------------------------------------------------------------
-------------tgaatatctctgcttttgcc-ttt---ttt--------g--acaaa-
-gag--gtaacaag---tcaggtccttg-ggtctgcttgcggttt-gttac-gaacac-a
agcttaccttaaatgaattagctggacttcagc--agagttgttaagtaacattgaaaac
tctcgtaatat-gaagtc-tgctctctaa---tc-attctttcttc--------------
-------------gcgaaagaatattttcta-----------------------------
------------
>Phylotype_5_e3de1be948686b864fe5a6c765644092
------------------------------------------------------------
------------------------------------------------------------
------------------------------------------------------------
------------------------------------------------------------
------------------------------------------------------------
------------------------------------------------------------
-------------tgaatatctctgcttttgcc-ttt---ttt--------a--acgaa-
-aag--gtaacaag---tcaggtccttg-ggtctgcttgcggttt-gttac-gaacac-a
agcttaccttaaatgaattagctggacttcagc--agagttgttaagtaacattgaaaac
tctcgtaatat-gaagtc-tgctctctaa---tc-attctttcttc--------------
-------------acgaaaggatattttcta-----------------------------
------------
>E.ferrugineaeT_NR_120076.1
ggatcattattgaattgt---aaaacggga--agtcgctttcgagcac-ttctcta-cat
tcttt--atcctactcacacctgtgaatacgctgccgtggtctcttttgagactgtg---
-gttggcaact------tttta-tt-cacaaacac--------------tttaa------
-agtctagaacgt-aaaaaaaac-aaaaaacaaaaatacaacttttgacaacggatctct
tggttctcccatcgatgaagaacgcagcgaaatgcgataagtaatgtgaattgcagaatt
cagtgaatcatcgaatctttgaacgcaccttgcgctccttggtattccttggagcatgcc
tgtttgagtgtcttgaatatctctgctcttgca-ttt---ttt--------a--actaa-
-agt--gcaacgag---tcaggtccttg-ggcttgcttgcggttt-gttac-agacac-a
agcttgccttaaatgaattagctggacttcagt--agagttgttaagtaacattgaaaac
tctcgtaagac-gaagtc-tgctctcgaa---tc-atcgtgcaaccctgtta--------
-------tggggatgcgtgatacattttctatt-ttggcctcaaatcaggtaggacta--
------------
>E.kishianum_AB180354.1
ggatcattattgaattg-taaaaaatggga--agtcgctttcgagcac-ttctcta-cat
tcatt--tcctt-taaacacctgtgaat-cgttgctgagtttgctc--------------
-agtggcacca------tttttata-cacaaacac--------------tatga------
-tgtttagaacgt-aaatatttt-taaaaacaaaaatacaacttttgacaacggatctct
tggttctcccatcgatgaagaacgcagcgaaatgcgataagtaatgtgaattgcagaatt
cagtgaatcatcgaatctttgaacgcaccttgcgctccttggtattccttggagcatgcc
tgtttgagtgtcttgaatatctctgctcttgta-gtt---ttat-------t--attaa-
-att--gcaacgag---tcgggtccttg-ggtctgcttgcggttt-gttac-gaacac-a
agcttaccttaaatgtattagctggatttcagt--agagttgttaagtaacattgaaaac
tctcataatat-gaaatc-tgctttccaa---tc-agttttgtctcttat----------
---------gtagacattactattttatctatt-ttggcctcaaatcagg----------
------------
>E._sp._MT594692.1
------------------------------------------------------------
------------------------------------------------------------
------------------------------------------------------------
------------------------------------------------------------
-------------------------------------taagtaatgtgaattgcagaatt
cagtgaatcatcgaatctttgaacgcaccttgcgctccttggtattccttggagcatgcc
tgtttgagtgtcttgaatatctctgctcttgta-gtt---ttt--------t--attaa-
-att--gcaacgag---tcaggtccttg-ggtctgcttgcagttt-gttac-gaacac-a
agcttgccttaaatgtattagctggatttcagt--agagttgttaagtaacattgaaaac
tctcataacag-gaaatc-tgctttcgaa---tc-agttttgtctcttta----------
-------ttgtagacactactactttttctatt-ttggcctcaaatcaggtaggactacc
cgctgaacttaa
>E.vaccinii-uliginosi_ON117816.1
----cattattgaattg-ttaaaaatggaa--agttgctttcgagcac-ttttcta-cat
tcatt--tttcc-taaacacctgtgcat-cgttactgagtttgctc--------------
-agtggcacca------tttat-ta-catacacta--------------tttta------
-tgtttagaacgttataaatttatttaaaacaaatatacaacttttgacaacggatctct
tggttctcccatcgatgaagaacgcagcgaaatgcgataagtaatgtgaattgcagaatt
cagtgaatcatcgaatctttgaacgcaccttgcgctccttggtattccttggagcatgcc
tgtttgagtgtcttgaatatctctgctcttgta-gtt---tttttttaaaaa--attaa-
-atg--acaacgag---tcaggtccttg-ggtttgcttgcggttt-gttac-aaacac-a
agcttaccttaaatgaattagctggatttcagt--agagttgttaagtaacattgaaaac
tctcgtaatatggaaatc-tgctttctaa---tc-agactagtctttgtt----------
-------ttgactatctacccattttttcaatt-ttggcctcaaatcaggtaggactacc
cgctgaanttaa
>E.vaccinii_AB180362.1
ggatcattattgaattg--taaaaacggga--agttgctttcgagcac-ttctcta-ctt
tcattt-atcct-gaaacacctgtgaat-cgttgctgagtttgctc--------------
-agtggcacca------tttt--ta-tacacacac--------------tataa------
-tgtctagaacgt-ttaataactataaaaacaaatatacaacttttgacaacggatctct
tggttctcccatcgatgaagaacgcagcgaaatgcgataagtaatgtgaattgcagaatt
cagtgaatcatcgaatctttgaacgcaccttgcgctccttggtattccttggagcatgcc
tgtttgagtgtcttgaatatctctgctctttta-ttt---ttttt------a--acgaaa
-gat--aaaacgag---tcaggtccttg-ggtctgcttgcggttt-gttac-gaacac-a
agcttaccttaaatgaattagctggatttcagt--agagttgttaagtaacattgaaaac
tctcgtaatag-gaaatc-tgctttctaa---tc-agactagtctttgttgac-------
-------------tatctaataatttttcaatt-ttggcctcaaatcaggtaggacta--
------------
>E._canadense_EU692771.1
ggatcattattgaattg--t-aaaatgggg--agttgctttcgagcac-tcctcta-cat
tcttt--attcc-taaacacctgtgaat-cgttgctgagttcgctc--------------
-agtggcacaa------tttta-t-----acacact--------------ttat------
-agttttgaacgt--aataaaca--aaaaacaaaaatataacttttgacaacggatctct
tggttctcccatcgatgaagaacgcagcgaaatgcgataagtaatgtgaattgcagaatt
cagtgaatcatcgaatctttgaacgcaccttgcgctccttggtattccttggagcatgcc
tgtttgagtgtcttgaatatctctgctcctcaa-ttt---ttt--------a--attaa-
-gattggtttggag---tcaggtccttg-ggcttgcttgcggttt-gttac-gaacac-a
agcttgccttaaatgtattagctggatttcagt--agagttgttaagtaacattgaaaac
tctcgtaagac-gaagtc-tgctttctaa---cc-cgctgtatagc--------------
---------aatatacacac-atattcatttct-ttggcctcaaatcaggtaggactacc
cgctgaacttaa
>E.pulchrum_EU692776.1
ggatcattattgaattg--t-aaaatggag--agttgctttcgagcac-tcttcta-cat
tcttt--attcc-taaacacctgtgaat-cgttgctgagttcgctc--------------
-agtggcacaa------tttta-ta-cacacacact--------------ttat------
-agttttgaacgt-aaaaaaaca--aaaaacaaaaatataacttttgacaacggatctct
tggttctcccatcgatgaagaacgcagcgaaatgcgataagtaatgtgaattgcagaatt
cagtgaatcatcgaatctttgaacgcaccttgcgctccttggtattccttggagcatgcc
tgtttgagtgtcttgaatatctctgctcctcaa-ttt---ttt--------a--attaa-
-atttgacttggag---tcaggtccttg-ggcttgcttgcggttt-gttac-gaacac-a
agcttgccttaaatgtattagctggatttcagt--agagttgttaagtaacattgaaaac
tctcgtaagac-gaagtc-tgctttctaa---cc-cgtcgtatagc--------------
---------aatatacacat-atattcatttct-ttggcctcaaatcaggtaggactacc
cgctgaacttaa
>E.cylindrosporum_AB180356.1
ggatcattattgaattg--taaaaatggag--agttgctttcgagcac-tcttcta-cat
tcttt--attcc-taaacacctgtgaat-cgttgctgagttcgctc--------------
-agtggcacaa------tttta-ta-cacacacact--------------ttat------
-agttttgaacgt-aaaaaaaca--aaaaacaaaaatataacttttgacaacggatctct
tggttctcccatcgatgaagaacgcagcgaaatgcgataagtaatgtgaattgcagaatt
cagtgaatcatcgaatctttgaacgcaccttgcgctccttggtattccttggagcatgcc
tgtttgagtgtcttgaatatctctgctcctcaa-ttt---ttt--------a--attaa-
-atttgacttggag---tcaggtccttg-ggcttgcttgcggttt-gttac-gaacac-a
agcttgccttaaatgtattagctggatttcagt--agagttgttaagtaacattgaaaac
tctcgtaagac-gaagtc-tgctttctaa---cc-cgtcgtatagc--------------
---------aatatacacat-gtattcatttct-ttggcctcaatcggtg----------
------------
>E.nobeyamense_AB180331.1
ggatcattattgaattg--t-aaaatggag--agttgctttcgagcac-tcttcta-ctt
tcttt--attcc-taaacacctgtgaat-cgttgctgagttcgctc--------------
-agtggcacaa------tttta-t---acacacact--------------ttat------
-agttttgaacgt-aaaaaaaca--aaaaacaaaaatataacttttgacaacggatctct
tggttctcccatcgatgaagaacgcagcgaaatgcgataagtaatgtgaattgcagaatt
cagtgaatcatcgaatctttgaacgcaccttgcgctccttggtattccttggagcatgcc
tgtttgagtgtcttgaatatctctgctcctcaa-ttt---ttt--------a--attaa-
-agttggtttggag---tcaggtccttg-ggcttgcttgcggttt-gttac-gaacac-a
agcttgccttaaatgtattagctggatttcagt--agagttgttaagtaacattgaaaac
tctcgtaatac--aagtc-tgctttctaa---cc-cgctgtatagc--------------
---------aatatacacac-atattca-ttct-ttggcctcaaatcaggtaggacta--
------------
>E.otanianum_AB180345.1
ggatcattattgaattg--t-aaaatggag--agttgctttcgagcac-tcttcta-cat
tcttt--attcc-taaacacctgtgaat-cgttgctgagttcgctc--------------
-agtggcacaa------tttta-t---acacacact--------------ttat------
-agttttgaacgtaaaaaaaaca--aaaaacaaaaatataacttttgacaacggatctct
tggttctcccatcgatgaagaacgcagcgaaatgcgataagtaatgtgaattgcagaatt
cagtgaatcatcgaatctttgaacgcaccttgcgctccttggtattccttggagcatgcc
tgtttgagtgtcttgaatatctctgctcctcaa-ttt---ttt--------a--attaa-
-agttggtttggag---tcaggtccttg-ggcttgcttgcggttt-gttac-gaacac-a
agcttgccttaaatgtattagctggatttcagt--agagttgttaagtaacattgaaaac
tctcgtaatac-gaagtc-tgctttctaa---cc-cgctgtatagc--------------
---------aatatacacac-atattcatttct-ttggcctcaaatcaggtaggacta--
------------
>E.lushanense_EU692767.1
ggatcattattgaattg--t-aaaatggag--agttgctttcgagcac-tcttcta-cat
tttcttaattcc-taaacacctgtgaat-cgttgctgagttcgctc--------------
-agtggcacaa------tttta-t---acacacact--------------ttat------
-agttttgaacgt-aaaaaaaca--aaaaacaaaaatataacttttgacaacggatctct
tggttctcccatcgatgaagaacgcagcgaaatgcgataagtaatgtgaattgcagaatt
cagtgaatcatcgaatctttgaacgcaccttgcgctccttggtattccttggagcatgcc
tgtttgagtgtcttgaatatctctgctcctcaa-ttt---ttt--------a--actaa-
-aattggtttggag---tcaggtccttg-ggcttgcttgcggttt-gttac-gaacac-a
agcttgccttaaatgtattagctggatttcagt--agagttgttaagtaacattgaaaac
tctcgtaagac-gaagtc-tgctttctaa---cc-tgctgtatagttttt----------
-------taactttacacac-atattcatttct-ttggcctcaaatcaggtaggactacc
cgctgaacttaa
>E._sp._CCF_7021_PX591258.1
ggatcattattgaattg--taaaaatgggg--agtcgctttcgagcac-tcctcta-cat
tcttt--attcc-taaacacctgtgaat-cgttgctgagttcgctc--------------
-agtggcacca------attt------atacacact--------------ttat------
-agttttgaacgt--aaaaaaca--aaaaacaaaaatataacttttgacaacggatctct
tggttctcccatcgatgaagaacgcagcgaaatgcgataagtaatgtgaattgcagaatt
cagtgaatcatcgaatctttgaacgcaccttgcgctccttggtattccttggagcatgcc
tgtttgagtgtcttgaatatctctactcctcaa-ttt---ttt--------a--attaa-
-gattggtttggag---ttaggtccttg-ggcttgcttgcggttt-gttac-gaacac-a
agcttgccttaaatatattagctggatttcagt--agagttgttaagtaacattgaaaac
tctcgtaatac-gaagtc-tgct-tctaa---cc-cgctgttactttattgtag------
---------------cacac-atattcatttct-ttggcctcaaatcaggtaggactacc
cgctgaacttaa
>E.japonicum_AB180315.1
-gatcattattgaattg--taaaaatgggg--agttgctttcgagcac-tcctcta-tat
tctta--attcc-taaacacctgtgaat-cgttgctgagctcgctc--------------
-agtggcacaa------tcttt-t---atacacact--------------ttat------
-agttttgaacgtaacaaaaaca--aaaaacaaaaatataacttttg-caacggatctct
tggttctcccatcgatgaagaacgcagcgaaatgcgataagtaatgtgaattgcagaatt
cagtgaatcatcgaatctttgaacgcaccttgcgctccttggtattccttggagcatgcc
tgtttgagtgtcttgaatatctctgctcctcaa-ttt---ttt--------a--attaa-
-agttggtttggag---tcaggtccatg-ggcttgcttgcggttt-gttac-gaacac-a
agcttgccttaaatgtattagctggatttcagt--agagttgttaagtaacattgaaaac
tctcgtaatat-gaagtc-tgctttctaa---cc-cgtcgcttctttttc----------
-------taaagtcgcacac-atattcatttct-ttggcctcaaatcaggtaggact---
------------
>Phylotype_10_7dc0978937e8e7ab32895665aa348133
------------------------------------------------------------
------------------------------------------------------------
------------------------------------------------------------
------------------------------------------------------------
------------------------------------------------------------
------------------------------------------------------------
--------------gaatatctctgctcctcag-ttt---ttt--------a--attaa-
-ggctggtctggag---tcaggtccttg-ggcttgcttgcggttt-gttac-gaacac-a
agcttgccttaaatgtattagctggatttcagt--agagttgttaagtaacattgaaaac
tctcgtaatat-gaagtc-tgctttctaa---cc-cgtcgcttcttttta----------
-------ttaagtcgcacac-atattcattt-----------------------------
------------
>Phylotype_10_e5c140b66bcd5c311aa64ad99717d67e
------------------------------------------------------------
------------------------------------------------------------
------------------------------------------------------------
------------------------------------------------------------
------------------------------------------------------------
------------------------------------------------------------
--------------gaatatctctgctcctcaa-ttt---ttt--------a--attaa-
-agttggtttggag---tcaggtccttg-ggcttgcttgcggttt-gttac-gaacac-a
agcttgccttaaatgtattagctggatttcagt--agagttgttaagtaacattgaaaac
tctcgtaatat-gaagtc-tgctttctaa---cc-cgtcgcttcttttta----------
-------ttaagtcgcacac-atattcattt-----------------------------
------------
>E.caucasicum_AB180682.1
ggatcattattgaattg--t-aaaatgggg--agtcgctttcgagcac-tcctcta-ctt
tcttt--attcc-taaacacctgtgaat-cgttgctgagtttgctc--------------
-agtggcacaa------ttt-------ataaacact-------------attga------
-agtttagaacgt-aaaaaaaca-taaaaacaaaaatataacttttgacaacggatctct
tggttctcccatcgatgaagaacgcagcgaaatgcgataagtaatgtgaattgcagaatt
cagtgaatcatcgaatctttgaacgcaccttgcgctccttggtattccttggagcatgcc
tgtttgagtgtcttgaatatctctattcctcaa-ttt---ttt--------a--attaa-
-gattggtttggaa---tgaggtccttg-ggcttgcttgcggttt-gttac-gaacac-a
agcttgccttaaatgtattagctggatttcagt--agagttgttaagtaacattgaaaac
tctcgtaatac-gaagtc-tgctatctaa---cc-tgctgtctgttttttgtaaa-----
------agaaactttcacac-atattcatttct-ttggcctcaaatctcttttgcccaat
catgtaggacta
>E.rhododendri_DQ667153.1
---------ttgaattg--t-aaaatgggg--agtcgctttcgagcac-tcctcta-ctt
tcttt--attcc-taaacacctgtgaat-cgttgctgagttcgctc--------------
-agtggcacaa------ttt-------atacacact-------------atata------
-agtttagaacgt-aaaaaaaca--aaaaacaaaaatataacttttgacaacggatctct
tggttctcccatcgatgaagaacgcagcgaaatgcgataagtaatgtgaattgcagaatt
cagtgaatcatcgaatctttgaacgcaccttgcgctccttggtattccttggagcatgcc
tgtttgagtgtcttgaatatctctgctcctcaa-ttt---ttt--------a--acaaa-
-gattggtttggag----caggtccttg-ggcttgcttgcggttt-gttac-gaacac-a
agcttgccttaaatgcattagctggatttcagt--agagttgttaagtaacattgaaaac
tctcgtaatac-gaagtc-tgct-tctaa---cc-cgctgctttttcagtaaag------
---------------cacac-atattcatttct---------------------------
------------
>E.shiraianum_AB180336.1
ggatcattattgaattg--t-aaaatgggg--aatcgctttcgagcat-tcctcta-ctt
tcttt--attcc-taaacacctgtgaat-cgttgctgagtttgctc--------------
-agtggcacaa------tttt------aaaaacact-------------attat------
-agttttgaacgt-aaaaaaaca--aaaaacaaaaatataacttttgacaacggatctct
tggttctcccatcgatgaagaacgcagcgaaatgcgataagtaatgtgaattgcagaatt
cagtgaatcatcgaatctttgaacgcaccttgcgctccttggtattccttggagcatgcc
tgtttgagtgtcttgaatatctctgctcctcaa-ttt---ttt--------a--attaa-
-gattggtttggag----caggttcttg-ggcttgcttgcggttt-gttac-gaacac-g
agcttgccttaaatgcattagctggatttcagt--agagttgttaagtaacattgaaaac
tctcgtaatac-gaagtc-tgctgtctaa---cc-cgctgattgtttttcatta------
---------aacattcacac-atattcatttct-ttggcctcaaatcaggtaggacta--
------------
>E.pentasporium_AB180334.1
ggatcattattgaattg--taaaaatggag--agttgctttcgagcac-tcttcta-cat
tctttttattcc-taaacacctgtgaat-cgttgctgagttcgctc--------------
-agtggcacca------cttta-t---acacacact--------------ttat------
-agtttggaacgt-aaataaac---aaaaacaaaaatataacttttgacaacggatctct
tggttctcccatcgatgaagaacgcagcgaaatgcgataagtaatgtgaattgcagaatt
cagtgaatcatcgaatctttgaacgcaccttgcgctccttggtattccttggagcatgcc
tgtttgagtgtcttgaatatctctgctcctcaa-ttt---ttttttta--aa--acgaa-
-agttggtttggag---tcaggtccttg-ggcttgcttgcggttt-gttac-gaacac-a
agcttgccttaaatgcattagctggatttcagt--agagttgttaagtaacattgaaaac
tctcgtaatac-gaagtc-tgctttctaa---cc-cgctgttatacttttaac-------
---------gtatagcacac-atattcatttct-ttggcctcaaatcaggtaggacta--
------------
>Phylotype_11_06796a22dc4739f95131665893a6fcb4
------------------------------------------------------------
------------------------------------------------------------
------------------------------------------------------------
------------------------------------------------------------
------------------------------------------------------------
------------------------------------------------------------
--------------gaatatctctgctcctcaa-ttt---ttt--------a--attaa-
-agttggtttggag---tcaggtccttg-ggcttgcttgcggttt-gttac-gaacac-a
agcttgccttaaatgtattagctggatttcagt--agagttgttaagtaacattgaaaac
tctcgtaa-ac-gaagtc-tgctttctaa---cc-tgctgtgtctttattgaca------
---------------cacac-atattcattt-----------------------------
------------
>Phylotype_11_3a564d477d9e41859105bb3476da2681
------------------------------------------------------------
------------------------------------------------------------
------------------------------------------------------------
------------------------------------------------------------
------------------------------------------------------------
------------------------------------------------------------
--------------gaatatctctgctcctcag-ttt---ttt--------a--attaa-
-ggctggtttggag---tcaggtccttg-ggcttgcttgcggttt-gttac-gaacac-a
agcttgccttaaatgtattagctggatttcagt--agagttgttaagtaacattgaaaac
tctcgtaa-ac-gaagtc-tgctttctaa---cc-tgctgtgtctttattgaca------
---------------cacac-atattcattt-----------------------------
------------
>E.dubium_AB180319.1
ggatcattattgaattg--taaaaatgggg--aattgctttcgagcat-tcctcta-cat
ttcctttattcc-taaacacctgtgaat-cgttgctgagttcgctc--------------
-agtggcacaa------tttta----cacaaacact--------------ttat------
-agttttgaacgt-ataaacaaa-aaaaaacaaaaatataacttttgacaacggatctct
tggttctcccatcgatgaagaacgcagcgaaatgcgataagtaatgtgaattgcagaatt
cagtgaatcatcgaatctttgaacgcaccttgcgctccttggtattccttggagcatgcc
tgtttgagtgtcttgaatatctctgctcctcaa-ttt---ttt--------a--attaa-
-agttggtttggag---tcaggtccttg-ggcttgcttgcgcttt-gttactaaagac-a
agcttgccttaaatgtattagctggatttcagt--agagttgttaagtaacattgaaaac
tctcgtaatat-ggagtc-tgctttctaa---tc-tagttttctcactttattg------
-------------tgggaac-gatattctttct-ttggcctcaaatcaggtaggacta--
------------
>E.yoshinagae_AB180340.1
ggatcattattgaattg--taaaaatggag--agttgctttcgagcac-tcttcta-cat
tttctttattcc-taaacacctgtgaat-cgttgctgagtacgctc--------------
-agtggcacca------atttt-ta-cacaaacact--------------ttat------
-agttttgaacgt-ataaacaa---aaaaacaaaaatataacttttgacaacggatctct
tggttctcccatcgatgaagaacgcagcgaaatgcgataagtaatgtgaattgcagaatt
cagtgaatcatcgaatctttgaacgcaccttgcgctccttggtattccttggagcatgcc
tgtttgagtgtcttgaatatctctgctcctcaa-ttt---ttt--------a--attaa-
-agttggtttggag---tcaggtccttg-ggcttgcttgcgcttt-gttactaaagac-a
agcttgccttaaatgtattagctggatttcagt--agagttgttaagtaacattgaaaac
tctcgtaatat-ggagtc-tgctttctaa---ca-tacc--gtcttaattga--------
---------------cgtac-atattcttttct-ttggcctcaaatcaggtaggacta--
------------
>E.miyabei_AB180330.1
ggatcattattgaattg--taaaaatgggg--agtcgctttcgagcac-tcctctacctt
tcttt--attcc-taaacacctgtgaat-cgttgctgagttcgctc--------------
-agtggcacca------tttt--ta-cacaaacact--------------taat------
-agttttgaacgt-ataaaac---aaaaaacaaaaatataacttttgacaacggatctct
tggttctcccatcgatgaagaacgcagcgaaatgcgataagtaatgtgaattgcagaatt
cagtgaatcatcgaatctttgaacgcaccttgcgctccttggtattccttggagcatgcc
tgtttgagtgtcttgaatatctctgctcctcaa-ttt---ttt--------a--attaa-
-agttggtttggag---tcaggtccttg-ggcttgcttgcgcttt-gttactaaagac-a
agcttgccttaaatgtattagctggatttcagt--agagttgttaagtaacattgaaaac
tctcgtaatac-ggaatcgtgctcataac---tt-tagc-cgtctttattga--------
---------------cg--c-atattcattttctttggcctcaaatca-gtaggacta--
------------
>Phylotype_12_bc19bc566ed2fe390607f203a8e3c4e0
------------------------------------------------------------
------------------------------------------------------------
------------------------------------------------------------
------------------------------------------------------------
------------------------------------------------------------
------------------------------------------------------------
--------------gaatatctctgctccctca-ttt---ttt--------a--attaa-
-agtgggtttggag---tcaggtccttg-ggcttgcttgcgcttt-gttactaaagac-a
agcttgccttaaatgtattagctggatttcagt--agagttgttaagtaacattgaaaac
tctcgtaatac-ggaatc-tgctcataac---tt-tagc-cgtctttattga--------
---------------cg--c-atattcatttt----------------------------
------------
>Phylotype_12_11224a5ed04f1e8a53897621551c80f4
------------------------------------------------------------
------------------------------------------------------------
------------------------------------------------------------
------------------------------------------------------------
------------------------------------------------------------
------------------------------------------------------------
--------------gaatatctctgctcctcaa-ttt---ttt--------a--attaa-
-agttggtttggag---tcaggtccttg-ggcttgcttgcgcttt-gttactaaagac-a
agcttgccttaaatgtattagctggatttcagt--agagttgttaagtaacattgaaaac
tctcgtaatat-ggagtc-tgctcataac---tt-agtc-tgtcttaattga--------
---------------cggcg-atattcatttt----------------------------
------------
>E.woronichinii_AB180348.1
ggatcattattgaattg--taaaaatgggga-agtcgctttcgagcac-tcctctacctt
tcttt--attcc-taaacacctgtgaat-cgttgctgagttcgctc--------------
-agtggcacca------attta----aacaca-----------------tttat------
-agttttgaacgt-aaaaaaaaacaaaaaacaaaaatataacttttgacaacggatctct
tggttctcccatcgatgaagaacgcagcgaaatgcgataagtaatgtgaattgcagaatt
cagtgaatcatcgaatctttgaacgcaccttgcgctccttggtattccttggagcatgcc
tgtttgagtgtcttgaatatctctactcctcaa-ctt---ttt--------a--accaa-
-ggttggtttggag---t-aggtccttg-ggcttgcttgcggttt-gttac-gaacac-a
tgcttgccttaaatgcattagctggatttcagt--agagttgttaagtaacattgaaaac
tctcgtaatac-gaagtc-tgct-tctaa---cc-cgtc--gtctttattga--------
---------------cacac-atattcatttct-ttggcctcaaatcaggtaggacta--
------------
>E._sp._LS421445.1
------------------------------------------------------------
------------------------------------------------------------
------------------------------------------------------------
------------------------------------------------------------
------------------------------------------------------------
------------------------------------------------------------
--------------gaatatctctactcctcaa-ctt---ttt--------a--agtaa-
-agttggtttggag---t-aggtccttg-ggcttgcttgcggttt-gttac-gaacac-a
tgcttgccttaaatgcattagctggatttcagt--agagttgttaagtaacattgaaaac
tctcgtaatac-gaagtc-tgct-tctaa---cc-cgtc--gtctctattga--------
---------------cacat-atattcattt-----------------------------
------------
>E.formosanum_EU692775.1
ggatcattattgaattg--taaaaatgggg--agttgctttcgagcac-tcctcta-cat
tttctttattcc--taacacctgtgaat-cgttgctgagtttgctc--------------
-agtggcacaa------tttta-ta--acacacact-------------atatc------
-agttttgaacgt-ataaaaatataaaaacataaaatataacttttgacaacggatctct
tggttctcccatcgatgaagaacgcagcgaaatgcgataagtaatgtgaattgcagaatt
cagtgaatcatcgaatctttgaacgcaccttgcgctccttggtattccttggagcatgcc
tgtttgagtgtcttgaatatctctgctcctcag-ctt---tttt-------a--acaaaa
-ggttgatttggag---tcaggtccttg-ggcttgcttgcggttt-gttac-gaacac-a
agcttgccttaaatgtattagctggatttcagt--agagttgttaagtaacattgaaaac
tctcgtaagac-gaagtc-tgctcataac---tt--tataaatgccttttacag------
---------------ggctt-atattcatttct-ttggcctcaaatcaggtaggactacc
cgctgaacttaa
>E.ledi_ON117815.1
ggatcattattgaattt--g-aaaatgggg--agttgctttcgagcac-tcttctattat
attctttattcc-t-aacacctgtgaat-cgttgctgagtttgctc--------------
-agtggcacct------ttttt-ta-cacaaacact-------------tttaa------
-agtatagaacgt-ataaaaaca-taaaaacaaaaatataacttttgacaacggatctct
tggttctcccatcgatgaagaacgcagcgaaatgcgataagtaatgtgaattgcagaatt
cagtgaatcatcgaatctttgaacgcaccttgcgctccttggtattccttggagcatgcc
tgtttgagtgtcttgaatatctctgctcctcaa-ttt---ttt--------a--acgaa-
-agttggcttggag---tcaggtccttg-ggcttgcctgcggttt-gttac-aaacac-a
cgcttgccttaaatgcattagctggatttcaga--agagttgttaagtaacattgaaaac
tctcgtaatat-gaagtc-tgctttctaa---cg-gaattttattcatt-----------
---------------------------atatct-ttggcctcaaatcaggtaggactacc
cgctgaacttaa
>Phylotype_8_130792d533a69c451c7ebc281890b757
------------------------------------------------------------
------------------------------------------------------------
------------------------------------------------------------
------------------------------------------------------------
------------------------------------------------------------
------------------------------------------------------------
--------------gaatatctctgctcctcaa-ttt---ttt--------a--acaaa-
-agttggcttggag---tcaggtccttg-ggcttgcttgcggttt-gttac-gaacac-a
agcttgccttaaatgcattagctggacttcagt--agagttgttaagtaacattgaaaac
tctcgtaatac-gaaatc-tgctttctaa---aaccgtcgcttctctctttg--------
-------cagagtcgcacacaatattcattt-----------------------------
------------
>E._darwinii_FJ896133.1
ggatcattattgaattg-ttaacaatgggg--agtctc-------gac-tcctcta-cat
tcttt--attcc-tacacacctgtgaac-cgttgctgagtatgctc--------------
-agtggcacaa------ttttc-tt-tacacacac--------------atact------
-agtttagaacgt-aacattt----ataaaataaaatacaacttttgacaacggatctct
tggttctcccatcgatgaagaacgcagcgaaatgcgataagtaatgtgaattgcagaatt
cagtgaatcatcgaatctttgaacgcaccttgcgctccttggtattccttggagcatgcc
tgtttgagagtcttgaatatctctgcttttata------------------a--aaaaa-
-attttataacaag---tcaggtccttg-ggtctgcttgcggttt-gttac-gaacac-a
agcttaccttaaatgaattagctggatttcagc--agagttgttaagtaacattttgaac
tctggtaaaa--gaaatc-tgcttccaat---ct-ttttcactttttaga----------
---------------aggagaaaattatttcta-ttggcctcaaatcaggtaggactacc
cgctgaacttaa
>E.siroboe_LC656021.1
ggatcattattgaattt------gaagagg--gatcgctttcgagcat-ccttcga-ctc
ttttctcatgatttacacacctgtgaac-cgttgccgagtccgctc--------------
-ggtggcaacc------ttta--ca-cacacacgt----------------aac------
-agtatagaaagt-ataaac-----tataaaacaaaaacaacttttgacaacggatctct
tggttctcccatcgatgaagaacgcagcgaaatgcgataagtaatgtgaattgcagaatt
cagtgaatcatcgaatctttgaacgcaccttgcgctccttggtattccttggagcatgcc
tgtttgagtgtcttgaaattctctgttcctttg-ttt---ttgttc-----a-ttcgaa-
-agc--gaagcgaa---tcaggtccctg-ggcctgcttgtggtt----------acac-a
agcttgccttaaatacagtagctgggcttcagc--agagttgttaagtaacattgaaaac
tctcgtaaaac-ggagcc-tgctctctaa---tc-gccgtcact----------------
-----------------ggcaccatttttctat-ttggcctcaaatcaggtaggacta--
------------
>E.symploci-japonicae_AB178255.1
ggatcattattgaattt------gaagagg--ggtcgctttcgagcat-ccttcga-ctc
ttttct-atgatttacacacctgtgaac-cgttgccgagtccgctc--------------
-ggtggcacac------ttta--ca-cacacacac--------------gaaaa------
-agtatagaaagt-ataaac-----ataaaaacaaatacaacttttgacaacggatctct
tggttctcccatcgatgaagaacgcagcgaaatgcgataagtaatgtgaattgcagaatt
cagtgaatcatcgaatctttgaacgcaccttgcgctccttggtattccttggagcatgcc
tgtttgagtgtcttgaaattctctgttcctttg-ttt---ttgttc-----a-ttcgaa-
-agc--agagcgaa-tctcaggtccctg-ggcctgcttgtggtt----------acac-a
agcttgccttaaatacagtagctgggcttcagc--agagttgttaagtaacattgaaaac
tctcgtaacat-ggagcc-tgctttccaa---cc-gccgtgact----------------
-----------------ggcaccattattattt-ttggcctcaaatcaggtaggacta--
------------
>E.symploci_MK020095.1
-----attattgaatac------gaagagg--gatcgctttcgagcat-ccttcga-ctt
ttctc--atgatttacacacctgtgaac-cgttgccgagtccgctc--------------
-ggtggcacca------tttt--ca-tacacacgaa------------------------
-agtatagaacgt-aacaaa-----aacaaaacaaaaacaacttttgacaacggatctct
tggttctcccatcgatgaagaacgcagcgaaatgcgataagtaatgtgaattgcagaatt
cagtgaatcatcgaatctttgaacgcaccttgcgctccttggtattccttggagcatgcc
tgtttgagtgtcttgaaaatctctgttcctcta-ttt---ctt--------a--acgga-
-aac--ggagcgaa---tcaggtccctg-ggcttgcttgtgaagt-gt----gttcac-a
agcttgcctgaaatgcagtagctgggcttcagc--agagttgttaagtaacattgaaaac
tctcgtaaatc-ggagcc-tgcttccaat---cg-cctg---------------------
---------------tactggcacctttctatt-ttggcctcaaatcaggtaggactacc
cgctgaacttaa
>E._camelliae_AB180317.1
ggatcattattgaagtt------aaaggga--gattgctttcgagcat-cttccga-ttc
ttttta-gatct-tacacacctgtgcat-cgttgtcgagttcgctc--------------
-gatggcaaaa------cttt--at-tacacacac--------------gaaaa------
-tgttaagaaagt-cttaaac-----taaaataaaacacaacttttgacaacggatctct
tggttctcccatcgatgaagaacgcagcgaaatgcgataagtaatgtgaattgcagaatt
cagtgaatcatcgaatctttgaacgcaccttgcgctccttggtattccttggagcatgcc
tgtttgagtgtcttgaaattctctactattcaa-ctt---tttt-------c--acgaa-
-tcg--ttgaacaa---gtaggtgcctg-ggcttgcttgcggtttggttac-agacac-a
cgctcgccttaaatgcattagctggacttcagt--agagttgttaagtaacattgaaaac
tcttgtcatc--gaagtc-tgctttcgaa---cc-tgtctcctcttctgagg--------
-------------tagatgtatattttttcaattttggcctcaaatcaggtaggact---
------------
>E.euryae_EU692759.1
--------------------------ggga--gattgctttcgagcat-cttccga-tt-
ttttca-gatct-tacacacctgtgcat-cgttgtcgagttcgctc--------------
-gatggcaaaa------cttt--ta-a--anacac--------------gaaaa------
-tgttgagaaagt-ctaaaact---ataaaataaaacacaacttttgacaacggatctct
tggttctcccatcgatgaagaacgcagcgaaatgcgataagtaatgtgaattgcagaatt
cagtgaatcatcgaatctttgaacgcaccttgcgctccttggtattccttggagcatgcc
tgtttgagtgtcttgaaattctctactatccaa-ctt---tttt-------c--acgaa-
-agg--ctggacaa---gtaggtgcctg-ggcttgcttgcggtttggttac-agacac-a
cgctcgccttaaatgcattagctggacttcagt--agagttgttaagtaacattgaaaac
tcttgtcatc--gaagtc-tgctttcgaa---cc-tgtctcctcttctgagg--------
-------------tagatgtatatttttcaatt-ttggcctcaaatcaggtaggactacc
cgctgaacttaa
>E._gracile_HQ398622.1
ggatcattattgaagtt------aaaggga--gattgctttcgagcat-cttccga-tt-
ttttca-gatct-tacacacctgtgcat-cgttgtcgagttcgctc--------------
-gatggcaaaa------cttt--ta-a--acacac--------------gaaaa------
-tgttgagaaagt-ctaaaact---ataaaataaaacacaacttttgacaacggatctct
tggttctcccatcgatgaagaacgcagcgaaatgcgataagtaatgtgaattgcagaatt
cagtgaatcatcgaatctttgaacgcaccttgcgctccttggtattccttggagcatgcc
tgtttgagtgtcttgaaattctctactatccaa-ctt---tttt-------c--acgaa-
-agg--ctggacaa---gtaggtgcctg-ggcttgcttgcggtttggttac-agacac-a
cgctcgccttaaatgcattagctggacttcagt--agagttgttaagtaacattgaaaac
tcttgtcatc--gaagtc-tgctttcgaa---cc-tgtctcctcttctgagg--------
-------------tagatgtatatttttcaatt-ttggcctcaaatcaggtaggactacc
cgctgaacttaa
>Phylotype_1_514aa5151fe666db66f62f09d350288c
------------------------------------------------------------
------------------------------------------------------------
------------------------------------------------------------
------------------------------------------------------------
------------------------------------------------------------
------------------------------------------------------------
--------------gaaattctctactatccaa-ctt---tttt-------c--acgaa-
-agg--ctggacaa---gtaggtgcctg-ggcttgcttgcggtttggttac-agacac-a
cgcttgccttaaatgcattagctggacttcagt--agagttgttaagtaacattgaaaac
tcttgtcatc--gaagtc-tgctttcgaa---cc-tgtctcctcttctgagg--------
-------------tagatgtatatttttcaa-----------------------------
------------
>E._gracile_KJ767650.1
ggatcattattgaagtt------aaaggga--gattgctttcgagcat-cttccga-tt-
ttttca-gatct-tacacacctgtgcat-cgttgtcgagttcgctc--------------
-gatggcaaaa------cttt--ta-aacacacac--------------gaaaa------
-tgttgagaaagt-ctaaaact---ataaaataaaacacaacttttgacaacggatctct
tggttctcccatcgatgaagaacgcagcgaaatgcgataagtaatgtgaattgcagaatt
cagtgaatcatcgaatctttgaacgcaccttgcgctccttggtattccttggagcatgcc
tgtttgagtgtcttgaaattctctactatccaa-ctt---tttt-------c--acgaa-
-gag--ctggacaa---gtaggtgcctg-ggcttgcttgcggtttggttac-agacac-a
cgctcgccttaaatgcattagctggacttcagt--agagttgttaagtaacattgaaaac
tcttgtcatc--gaagtc-tgctttcgaa---cc-tgtctcctcttctgagg--------
-------------tagatgtatatttttcaatt-ttggcctcaaatcaggtaggactacc
cgctgaacttaa
>Phylotype_11_24cce241f246e4eeca04ec7e36fb525b
------------------------------------------------------------
------------------------------------------------------------
------------------------------------------------------------
------------------------------------------------------------
------------------------------------------------------------
------------------------------------------------------------
--------------gaaattctctactatccaa-ctt---tttt-------c--acgaa-
-agg--ctggacaa---gtaggtgcctg-ggcttgcttgcggtttggttac-agacac-a
cgctcgccttaaatgcattagctggacttcagt--agagttgttaagtaacattgaaaac
tcttgtcatc--gaagtc-tgctttcgaa---cc-tgtctcctcttctgagg--------
-------------tagatgtatattttttcaat-tt------------------------
------------
>E._camelliae-oleiferae_AB262798.1
ggatcattattgaagtt------aaaggga--gattgctttcgagcat-cttccga-tt-
ttttca-gatct-tacacacctgtgcat-cgttgtcgagttcgctc--------------
-gatggcaaaa------cttt--ta-aacacacac--------------gaaaa------
-tgttgagaaagt-ctaaact----ataaaataaaacacaacttttgacaacggatctct
tggttctcccatcgatgaagaacgcagcgaaatgcgataagtaatgtgaattgcagaatt
cagtgaatcatcgaatctttgaacgcaccttgcgctccttggtattccttggagcatgcc
tgtttgagtgtcttgaaattctctactatccaa-ctt---tttt-------c--acgaa-
-gag--ctggacaa---gtaggtgcctg-ggcttgcttgcggtttggttac-agacac-a
cgctcgccttaaatgcattagctggacttcagt--agagttgttaagtaacattgaaaac
tcttgtcatc--gaagtc-tgctttcgaa---cc-tgtctcctcttctgagg--------
-------------tagatttttttttcaatttt-ggggcctcaaatcaggtaggacta--
------------
>E.reticulatum_AB180377.1
ggatcattattgaagtt------aaaggga--ggttgctttcgagcat-ttcccga-ttc
att----atcct--ataaacccgc-----cgtcgagagcaatcttg--------------
-attggcaacc---tttttttc-ta-cacacgaaaacttttatca----ttaaagtctat
tattttaaccaat-aatact-----taataacaaaacacaacttttgacaacggatctct
tggttctcccatcgatgaagaacgcagcgaaatgcgataagtaatgtgaattgcagaatt
cagtgaatcatcgaatctttgaacgcaccttgcgctccttggtattccttggagcatgcc
tgtttgagtgtcttgaatatctcctcttcccat-ctt---tctt-------a--attga-
-gag--atttcgggctagagggtgcttg-ggcttgcatggat----gaaca-atcctt-a
tgctcgccttaaatgcattagctggacttcagt--agagttgttaagtaacattataaac
tcttgtaaac--gaagtc-tgctttccaa---cc-ctttttccatcttactactctttat
tgagtttttgatgtggaaaaaatcaattctatt-ttgacctcaaatcaggtaggacta--
------------
>E.vexans_MT581939.1
----cattattgaaatt------aaaggga--gattgctttcgagcat-cgcccga-cac
ttttg--attct--atacacccgc-----cgtcgagatttatcttg--------------
-atgtgcatt-------ttttt-ta-cacacacgaaattttatcagactcttaaaatc--
-agtctataaact-atatacatataataaaataaaacacaacttttgacaacggatctct
tggttctcccatcgatgaagaacgcagcgaaatgcgataagtaatgtgaattgcagaatt
cagtgaatcatcaaatctttgaacgcaccttgcgctccttggtattccttggagcatgcc
tgtttgagtgtcttgaatatctcctctcattca-ttt---ttt--------a--actaa-
-aga--tggatcga---gagggtccttg-ggcttgcattggatgt-------actttt-a
tgcttgccttaaatgcattagctggatttcagt--agagttgttaagtaacattgaaaac
tcttgtgatc--gaaatc-tgcttctaat---cc-atatcttgatttcatc---------
---------------gagatataattttcaact-ttggcctcaaatcaggt---------
------------
>Tilletiopsis_pallescens_AY259059.1
---------------------------ggg---------------------cccgaacct
tcacataatttc-cacacacttgtgaat-cgttggagcgttttttga---aaaagagacg
ctctggcaccc------tttaattattacaaacacc---------ga-gttaatgg-atg
tagttgtaaactt-gtcttttga-cagaaacaaaaatacaactttcgacaacggatctct
tggttctcccatcgatgaagaacgcagcgaaacgcgatagttaatgtgaattgcagaatt
cagtgaatcatcgagtctttgaacgcatcttgcgctccttggtattccgaggagcatgcc
tgtttgagtgtcatgaatccctcagcccccatc-gtt---ttt--------t--gttaag
cgattggcttgggt---ctggatttgggcgtcttgccaatgcgct-ttttc-aagtgctt
ggctcgccttaaagagattagctggaccccattccgagctggttcaactcgacgtgataa
tttcattcgtc-gaggta-tggtt-----ggctc--------------------------
----------------------------------ttgcgagctgatcagccaggtgta--
------------
>Laurobasidium_hachijoense_AB180359.1
ggatcattagggaatta--taaaatcggct--tgcccctctcgagggt-gctcgtcgtaa
tttct--atcca-caaaacaccgtgaac-cctcgaa------------------------
-agaggcgtaa--ttttttttt-tc-tataaaaac--------------acaaa------
-gtctatgaaagt-aacaaaaca-taaaaaacaaaataaaacttttgacaacggatctct
tggttctcccatcgatgaagaacgcagcgaaacgcgataggtattgtgaattgcagaa-t
cagggaatcatcgaatttttgaacgcaccttgcgctccctggtattcctaggagcatgcc
tgtttgagtgttgatagcctctccaaaccttgg-ttt---ttt--------a--ttaaat
------caagtgct---ttgggtccctg-ggcctgtagcggcgac-gttac---------
---ttgccttaaaaggatcaaagaagacccaat--cggatg-ttaagca----tgatatc
ctttgg-------------ggtttttgaa------c------------------------
---------------aaaatcaaaactatacat-acaacctcaaatcaggtaggactac-
------------
