# Supplementary material for: The saprotrophic dimension of Exobasidium (Exobasidiales, Basidiomycota): evidence for greater diversity and ecological flexibility than previously recognized
Source: IMA Fungus. 2026 Mar 16;17:e180524. doi: 10.3897/imafungus.17.180524 (PMC13010171; doi:10.3897/imafungus.17.180524)
Supplement: Supplementary material 4 — Alignment of concatenated ITS and LSU sequences for 51 Exobasidium strains [file imafungus-17-e180524-s004.fas]

>E._arescens_FJ896135.1/FJ896136.1
ggggagtcgctttcgagcact-cctcta---ca-ttcttt---attcc-ttaacacctgt
gaat-cgttgctgagttcgctcagtggcacccttttacacacacacactttatagtttag
aacgtaaaaat------taataataaaatacaacttttgacaacggatctcttggttctc
ccatcgatgaagaacgcagcgaaatgcgataagtaatgtgaattgcagaattcagtgaat
catcgaatctttgaacgcaccttgcgctccttggtattccttggagcatgcctgtttgag
agtcttgaatatctctgctcttatttttttt--------aattaag--ga--ataacgag
t---caggtccttg-ggcctgcttgcggtttggtt--ac-aaacacaa-gcttgccttaa
atgaattagctgagcttcagc--agagttgttaagtaacattgaaaactctcgtaagaa-
gaagcttgctc--tctaatctttgtcgtctttt----gtggacgataaa-actttctatt
ttggcctcaaatcaggtaggactcggcgagtgaagcgggatgagctcaaatttgaaagct
ggca---gcaatgt-ccgcgttgtaatctc----gagagttgttttccgcgctgga-cca
cgtacaagtgccttggaataggctgtcatagagggtgaaaatcccgtacttgatgtggac
gcccagt-gctttgtgatacatcttcgaagagtcgagttgtttgggaatgcagctcaaaa
tgggtggtaaattccatctaaagctaaatattggggagagaccgatagcgaacaagtacc
gtgagggaaagatgaaaagcactttggaaagagagttaaacagtacgtgaaattgtcaaa
agggaag-catttgaagtcagacgtgtattgtagtattcagcc-ttgc--ttttgcttgg
tgtatttgcta-ttttacaggccaacatcagttttgaatgacggataagggtatttggaa
tgtggcaccctc--gggtgtg-ttatagccttttactggatacgtcgtttgggactgagg
aacgcagcgcgcc-gtaaggcagaccttcgggtac-tttcgc-gcttagg??????????
????????????
>E._rostrupii_FJ896132.1/FJ896137.1
ggggagtcgctttcgagcact-cctcta---ca-ttcttt---attcc-ttaacacctgt
gaat-cgttgctgagtccgctcagtggcacttttttatacacacacacactatcgtttag
aacgtacaaac------ttataataaaatacaacttttgacaacggatctcttggttctc
ccatcgatgaagaacgcagcgaaatgcgataagtaatgtgaattgcagaattcagtgaat
catcgaatctttgaacgcaccttgcgctccttggtattccttggagcatgcctgtttgag
agtcttgaatatctctgcttttttatttttt--------aacaaag--at--aaaacgag
t---caggtccttg-ggcctgcttgcggtttggtt--ac-aaacacaa-gcttgccttaa
atgaattagctgggcttcagc--agagttgttaagtaacattgaaaactctcgtaagaa-
gaagcctgctc--tctaatctcgtccttt-------------atggcga-actttctatt
ttggcctcaaatcaggtaggactcggcgagtgaagcgggatgagctcaaatttgaaagct
ggca---gcaatgt-ccgcattgtaatctc----gagagttgttttccgcgctgga-cca
cgtacaagtgccttggaataggctgtcatagagggtgaaaatcccgtacttgatgtggac
gcccagt-gctttgtgatgcatcttcgaagagtcgagttgtttgggaatgcagctcaaaa
tgggtggtaaattccatctaaagctaaatattggggagagaccgatagcgaacaagtacc
gtgagggaaagatgaaaagcactttggaaagagagttaaacagtacgtgaaattgtcaaa
agggaag-catttgaagtcagacgtgtattgtagtattcagcc-ttgc--ttttgcttgg
tgtatttgcta-ttgtacaggccaacatcagttttgaacgacggataagggtatttggaa
tgtggcatcctc--ggatgtg-ttatagccttttactggatacgtcgtttgggactgagg
aacgcagcgcgcc-gcaaggcagaccttcgggtac-tttcgc-gctt?????????????
????????????
>E._uvae-ursi_KY424482.1/-
ggggagttgctttcgagcact-cctcta---ca-ttcttt---attcctttaacacctgt
gaat-cgttgctgagttcgctcagtggcacctttttttacacacacactatatcgtttag
aacgtaaaaac------ttataataaaatacaacttttgacaacggatctcttggttctc
ccatcgatgaagaacgcagcgaaatgcgataagtaatgtgaattgcagaattcagtgaat
catcgaatctttgaacgcaccttgcgctccttggtattccttggagcatgcctgtttgag
agtcttgaatatctctgctcttttatttttt--------aacaaaa--gt--aaaacgag
t---caggtccttg-ggtctgcttgcggtttggtt--ac-aaacacaa-gcttgccttaa
atgaattagctgggcttcagc--agagttgttaagtaacattgaaaactctcgtaagaa-
gaagtctgctc--tcgaatctcgtccttcttt-------acgaaggcga-actttctatt
ttggcctcaaatcaggtaggact?????????????????????????????????????
????????????????????????????????????????????????????????????
????????????????????????????????????????????????????????????
????????????????????????????????????????????????????????????
????????????????????????????????????????????????????????????
????????????????????????????????????????????????????????????
????????????????????????????????????????????????????????????
????????????????????????????????????????????????????????????
????????????????????????????????????????????????????????????
????????????????????????????????????????????????????????????
????????????
>E._bisporum_AB180364.1/AB177598
ggaagagt----ttcgactct-tctcta---ca-ttcttt---attcc-ta-acacctgt
gaat-cgttgctgagtttgctcagtagcaacatttttt--atacacacttaatagtttag
aacgtaaaaat------atataataaaatacaacttttgacaacggatctcttggttctc
ccatcgatgaagaacgcagcgaaatgcgataagtaatgtgaattgcagaattcagtgaat
catcgaatctttgaacgcaccttgcgctccttggtattccttggagcatgcctgtttgag
agtcttgaatatctctgcttttatgtttttt--------aattaag--at--ataacaag
t---caggtccttg-agtctgcttgcggttt-gtt--ac-gaacacaa-gcttactttaa
atgaattagctggatttcagc--agagttgttaagtaacattttgaactctcgtaatat-
gaagtctgctt--ctaacttttgtc----------tttcgagataa----attatttcta
ttggcctcaaatcaggtaggactcggcgagtgaagcgggatgagctcaaatttgaaagct
ggca---gtaatgt-ccgcattgtaatctc----gagagttgttttccgcgctgga-cca
cgtacaagttccttggaataggatgtcatagagggtgaaaatcccgtacttgatgtggac
gcccagt-gctttgtgatacatcttcgaagagtcgagttgtttgggaatgcagctcaaaa
tgggtggtaaattccatctaaagctaaatattggggagagaccgatagcgaacaagtacc
gtgagggaaagatgaaaagcactttggaaagagagttaaacagtacgtgaaattgtcaaa
agggaag-catttaaagtcagacgtgtattgtagtattcagcc-ttgc--ttttgcttgg
tgtatttgcta-ttttacaggccaacatcagttttgaatgacggataagggtatttggaa
tgtggcatcctc--ggatgtg-ttatagccttttactggatacgtcgtttgggactgagg
aacgcagcgcgcc-gtaaggcagaccttcgggtac-tttcgc-gcttaggatgtt-ggc-
gtaatggcttta
>E._darwinii_FJ896133.1/FJ896134.1
ggggagtctc-------gact-cctcta---ca-ttcttt---attcc-tacacacctgt
gaac-cgttgctgagtatgctcagtggcacaattttctttacacacacatactagtttag
aacgtaacattt-----ataaaataaaatacaacttttgacaacggatctcttggttctc
ccatcgatgaagaacgcagcgaaatgcgataagtaatgtgaattgcagaattcagtgaat
catcgaatctttgaacgcaccttgcgctccttggtattccttggagcatgcctgtttgag
agtcttgaatatctctgcttttata----aa--------aaaaatt--tt--ataacaag
t---caggtccttg-ggtctgcttgcggttt-gtt--ac-gaacacaa-gcttaccttaa
atgaattagctggatttcagc--agagttgttaagtaacattttgaactctggtaa-aa-
gaaatctgctt--ccaatctttttcact------ttttagaaggagaaa-attatttcta
ttggcctcaaatcaggtaggactcggcgagtgaagcgggatgagctcaaatttgaaagct
ggca---gcaatgt-ccgcgttgtaatctc----gagagttgttttccgcgctgga-cca
cgtacaagttccttggaataggatgtcatagagggtgaaaatcccgtacttgatgtggac
gcccagt-gctttgtgatacatcttcgaagagtcgagttgtttgggaatgcagctcaaaa
tgggtggtaaattccatctaaagctaaatattggggagagaccgatagcgaacaagtacc
gtgagggaaagatgaaaagcactttggaaagagagttaaacagtacgtgaaattgtcaaa
agggaag-catttgaagtcagacgtgtatcgtagtattcagcc-ttgc--atttgcttgg
tgtatttgcta-ttgtacaggccaacatcagttttgaatgacggataagggtatttggaa
tgtggcatcctc--ggatgtg-ttatagccttttactggatacgtcgtttgggactgagg
aacgcagcgcgcc-gtaaggcagaccttcgggtac-tttcgc-gcttaggatgtt-gg??
????????????
>E._karstenii_-/AF487389.1
????????????????????????????????????????????????????????????
????????????????????????????????????????????????????????????
????????????????????????????????????????????????????????????
????????????????????????????????????????????????????????????
????????????????????????????????????????????????????????????
????????????????????????????????????????????????????????????
????????????????????????????????????????????????????????????
????????????????????????????????????????????????????????????
????????????????????????????????????????????????????????????
???????????????????????cggcgagtgaagcgggatgagctcaaatttgaaagct
ggca---gcaatgt-ccgcgttgtaatctc----gagagttgttttccgcgctgga-cca
cgtacaagttccttggaataggatgtcatagagggtgaaaatcccgtacttgatgtggac
gcccagt-gctttgtgatacatcttcgaagagtcgagttgtttgggaatgcagctcaaaa
tgggtggtaaattccatctaaagctaaatattggggagagaccgatagcgaacaagtacc
gtgagggaaagatgaaaagcactttggaaagagagttaaacagtacgtgaaattgtcaaa
agggaag-catttgaagtcagacg????????????????????????????????????
????????????????????????????????????????????????????????????
????????????????????????????????????????????????????????????
????????????????????????????????????????????????????????????
????????????
>E._hemisphaericum _-/AB177591.1
????????????????????????????????????????????????????????????
????????????????????????????????????????????????????????????
????????????????????????????????????????????????????????????
????????????????????????????????????????????????????????????
????????????????????????????????????????????????????????????
????????????????????????????????????????????????????????????
????????????????????????????????????????????????????????????
????????????????????????????????????????????????????????????
????????????????????????????????????????????????????????????
???????????????????????cggcgagtgaagcgggatgagctcaaatttgaaagct
ggca---gcaatgt-ccgcgttgtaatctc----gagagttgttttccgcgctgga-cca
cgtacaagttccttggaataggatgtcatagagggtgaaaatcccgtacttgatgtggac
gcccagt-gctttgtgatacatcttcgaagagtcgagttgtttgggaatgcagctcaaaa
tgggtggtaaattccatctaaagctaaatattggggagagaccgatagcgaacaagtacc
gtgagggaaagatgaaaagcactttggaaagagagttaaacagtacgtgaaattgtcaaa
agggaag-catttgaagtcagacgtgtatcgtagtattcagcc-ttgc--ttttgcttgg
tgtatttgcta-ttttacaggccaacatcagttttgaatgacggataagggtatttggaa
tgtggcatcttc--ggatgtg-ttatagccttttactggatacgtcgtttgggactgagg
aacgcagcgcgcc-gtaaggcagaccttcgggtac-tttcgc-gcttaggatgtt-ggc-
gtaatggcttta
>E._inconspicuum_AB180347.1/AB177556.1
ggggagttgctttcgagcact-cctcta---ca-ttcttt---attcc-ta-acacctgt
gaat-cgttgctgagtccgctcagtggcacctttttttacacacac-tttacaagtatag
aacgtataaact-----ataaaataaaatacaacttttgacaacggatctcttggttctc
ccatcgatgaagaacgcagcgaaatgcgataagtaatgtgaattgcagaattcagtgaat
catcgaatctttgaacgcaccttgcgctccttggtattccttggagcatgcctgtttgag
agtcttgaatatctctgctcttgtgtttttt--------aattaag--at--gcaacgag
t---caggtccttg-ggtctgcttgcggtttggtt--ac-aaacacaa-gcttgccttaa
atgaattagctggacttcagc--agagttgttaagtaacattgaaaactctcgtaatat-
gaagtctgctc--tctaatcttgtc----------tttcgagacaaact-attttctatt
ttggcctcaaatcaggtaggactcggcgagtgaagcgggatgagctcaaatttgaaagct
ggca---gcaatgt-ccgcgttgtaatctc----gagagttgttttccgcgctgga-cca
cgtacaagttccttggaataggatgtcatagagggtgaaaatcccgtacttgatgtggac
gcccagt-gctttgtgatacatcttcgaagagtcgagttgtttgggaatgcagctcaaaa
tgggtggtaaattccatctaaagctaaatattggggagagaccgatagcgaacaagtacc
gtgagggaaagatgaaaagcactttggaaagagagttaaacagtacgtgaaattgtcaaa
agggaag-catttgaagtcagacgtgtatcgtagtattcagcc-ttgc--ttttgcttgg
tgtatttgcta-ttttacaggccaacatcagttttgaatgacggataagggtatttggaa
tgtggcatcttc--ggatgtg-ttatagccttttactggatacgtcgtttgggactgagg
aacgcagcgcgcc-gtaaggcagaccttcgggtac-tttcgc-gcttaggatgtt-ggc-
gtaatggcttta
>E._myrtilli_-/AF487390.1
????????????????????????????????????????????????????????????
????????????????????????????????????????????????????????????
????????????????????????????????????????????????????????????
????????????????????????????????????????????????????????????
????????????????????????????????????????????????????????????
????????????????????????????????????????????????????????????
????????????????????????????????????????????????????????????
????????????????????????????????????????????????????????????
????????????????????????????????????????????????????????????
???????????????????????cggcgagtgaagcgggatgagctcaaatttgaaagct
ggca---gcaatgt-ccgcgttgtaatctc----gagagttgttttccgcgctgga-cca
cgtacaagttccttggaataggatgtcatagagggtgagaatcccgtacttgatgtggac
gcccagt-gctttgtgatacatcttcgaagagtcgagttgtttgggaatgcagctcaaaa
tgggtggtaaattccatctaaagctaaatattggggagagaccgatagcgaacaagtacc
gtgagggaaagatgaaaagcactttggaaagagagttaaacagtacgtgaaattgtcaaa
agggaag-catttgaagtcagacgtgtagttcagtattcagcc-ttgc--ttttgcttgg
tgtatttgctg-ttgtacaggccaacatcagttttgagtgacggataagggtatggggaa
tgtggcaccttc--gggtgtg-ttatagccctatactggatacgtcgtttgggactgagg
aacgca-cgcgcc-gtaaggcagaccttcgggtac-tttcgc-gcttaggatg-t-ggc-
gtaatggcttta
>E._pieridis_-/AB177575.1
????????????????????????????????????????????????????????????
????????????????????????????????????????????????????????????
????????????????????????????????????????????????????????????
????????????????????????????????????????????????????????????
????????????????????????????????????????????????????????????
????????????????????????????????????????????????????????????
????????????????????????????????????????????????????????????
????????????????????????????????????????????????????????????
????????????????????????????????????????????????????????????
???????????????????????cggcgagtgaagcgggatgagctcaaatttgaaagct
ggca---gcaatgc-ccgcattgtaatctc----gagagttgttttccgcgctgga-cca
cgtacaagttccttggaataggatgtcatagagggtgaaaatcccgtacttgatgtggac
gcccagt-gctttgtgatacatcttcgaagagtcgagttgtttgggaatgcagctcaaaa
tgggtggtaaattccatctaaagctaaatattggggagagaccgatagcgaacaagtacc
gtgagggaaagatgaaaagcactttggaaagagagttaaacagtacgtgaaattgtcaaa
agggaag-catttgaagtcagacgtgtgttgcagtattcagcc-ttgc--ttttgcttgg
tgtatttgctg-tagtacaggccaacatcagttttgaatggcggataagggtatggagaa
tgtggcaccctc--gggtgtg-ttatagctctatactggatacgttgttttttactgagg
aacgcagcgcgcc-gcaaggcagaccttcgggtac-tttcgcggcttaggatgtt-ggc-
gtaatggcttta
>E._bisporum_AB180368.1/AB177596.1
tggggaat-ctttc-gagatt-cctcta---ca-ttcttt---attcc-ta-acacctgt
gaat-cgttgctgagtttgctcagtggcaacattttttatacacacactaaatagtttag
aacgtaaatat------ataaaataaaatacaacttttgacaacggatctcttggttctc
ccatcgatgaagaacgcagcgaaatgcgataagtaatgtgaattgcagaattcagtgaat
catcgaatctttgaacgcaccttgcgctccttggtattccttggagcatgcctgtttgag
agtcttgaatatctctgcttttatattttttt-------aattaag--at--ataacaag
t---caggtccttg-agtctgcttgcggttt-gtt--ac-gaacacaa-gcttactttaa
atgaattagctggatttcagc--agagttgttaagtaacattttgaactctcgtaatat-
gaagtctgctc--ataatcagtcttttgact-----------------a-ttaatttcta
ttggcctcaaatcaggtaggactcggcgagtgaagcgggatgagctcaaatttgaaagct
ggca---gtaatgt-ccgcattgtaatctc----gagagttgttttccgcgctgga-cca
cgtacaagttccttggaataggatgtcatagagggtgaaaatcccgtacttgatgtggac
gcccagt-gctttgtgatacatcttcgaagagtcgagttgtttgggaatgcagctcaaaa
tgggtggtaaattccatctaaagctaaatattggggagagaccgatagcgaacaagtacc
gtgagggaaagatgaaaagcactttggaaagagagttaaacagtacgtgaaattgtcaaa
agggaag-catttaaagtcagacgtgtattgtagtattcagcc-ttgc--ttttgcttgg
tgtatttgcta-ttttacaggccaacatcagttttgaatgacggataagggtatttggaa
tgtggcatctta--ggatgtg-ttatagccttttactggatacgtcgtttgggactgagg
aacgcagcgcgcc-gtaaggcagaccttcgggtac-tttcgc-gcttaggatgtt-ggc-
gtaatggcttta
>E._perenne_-/KF134418.1
????????????????????????????????????????????????????????????
????????????????????????????????????????????????????????????
????????????????????????????????????????????????????????????
????????????????????????????????????????????????????????????
????????????????????????????????????????????????????????????
????????????????????????????????????????????????????????????
????????????????????????????????????????????????????????????
????????????????????????????????????????????????????????????
????????????????????????????????????????????????????????????
????????????????????????ggcgagtgaagcgggatgagctcaaatttgaaagct
ggca---gcaatgt-ccgcgttgtaatctc----gagagttgttttccgcgctgga-cca
cgtacaagttccttggaataggatgtcatggagggtgagaatcccgtacttgatgtggac
gcccagt-gctttgtgatacatcttcgaagagtcgagttgtttgggaatgcagctcaaaa
tgggtggtaaattccatctaaagctaaatattggggagagaccgatagcgaacaagtacc
gcgagggaaagatgaaaagcactttggaaagagagttaaacagtacgtgaaattgtcaaa
agggaag-catttgaagtcagacgtgtatttcagtattcagcc-ttgc-tttttgcttgg
tgtgtttgctg-ttgtacaggccaacatcagttttgaaggacggataagggtatggggaa
tgtggcaccttt--gggtgtg-ttatagccctatactggatacgtcgtttgggactgagg
aacgcagcgcgcc-gtaaggcagaccttcgggtac-tttcgc-gcttaggatgtt-ggcg
gtaatggcttta
>E._pieridis-ovalifoliae_AB180367.1/AB177601.1
tgggggagtctc----gactc-cctcta---ca-ttcttt---attcc-ta-acacctgt
gaat-cgttgctgagtccgctcagtggcaaccttttttacacacacactttatagtttag
aacgtaaaaaca-----atataataaaatacaacttttgacaacggatctcttggttctc
ccatcgatgaagaacgcagcgaaatgcgataagtaatgtgaattgcagaattcagtgaat
catcgaatctttgaacgcaccttgcgctccttggtattccttggagcatgcctgtttgag
agtcttgaatatctctgcttttatgtttttt--------aactaag--ac--gtaacaag
t---caggtccttg-ggtctgcttgcggttt-ctttact-gaacacaa-gcttaccttaa
atgaattagctggatttcagc--agagttgttaagtaaaattgaaaactctcgtaatag-
gaagtctgcta--tcgaatctttgtcttgtt----ttacaagatgaaac-tttttttcta
ttggcctcaaatcaggtaggactcggcgagtgaagcgggatgagctcaaatttgaaagct
ggca---gtaatgt-ccgcgttgtaatctc----gagagttgttttccgcgctgga-cca
cgtacaagttccttggaataggatgtcatagagggtgaaaatcccgtacttgatgtggac
gcccagt-gctttgtgatacatcttcgaagagtcgagttgtttgggaatgcagctcaaaa
tgggtggtaaattccatctaaagctaaatattggggagagaccgatagcgaacaagtacc
gtgagggaaagatgaaaagcactttggaaagagagttaaacagtacgtgaaattgtcaaa
agggaag-catttaaagtcagacgtgtattgtagtattcagcc-ttgc--ttttgcttgg
tgtatttgcta-ttttacaggccaacatcagttttgaatgacggataagggtatttggaa
tgtggcactttc--gagtgtg-ttatagccttttactggatacgtcgtttgggactgagg
aacgcagcgcgcc-gtaaggcagaccttcgggtac-tttcgc-gcttaggatgtt-ggc-
gtaatggcttta
>E._maculosum_-/KF134405.1
????????????????????????????????????????????????????????????
????????????????????????????????????????????????????????????
????????????????????????????????????????????????????????????
????????????????????????????????????????????????????????????
????????????????????????????????????????????????????????????
????????????????????????????????????????????????????????????
????????????????????????????????????????????????????????????
????????????????????????????????????????????????????????????
????????????????????????????????????????????????????????????
????????????????????????ggcgagtgaagcgggatgagctcaaatttgaaagct
ggca---gtaatgt-ccgcgttgtaatctc----aagagttgttttccgcgctgga-cca
cgtacaagttccttggaataggatgtcatagagggtgaaaatcccgtacttgatgtggac
gcccagt-gctttgtgatacatcttcgaagagtcgagttgtttgggaatgcagctcaaaa
tgggtggtaaattccatctaaagctaaatattggggagagaccgatagcgaacaagtacc
gtgagggaaagatgaaaagcactttggaaagagagttaaacagtacgtgaaattgtcaaa
agggaag-catttgaagtcagacgtgtatggtagtattcagcc-ttgc--ttttgcttgg
tgtatttgcta-ttatacaggccaacatcagttttgaaggacggataagggtacgaggaa
tgtagcatcttc--ggatgtgtttatagccttgtactggatacgtcgtttgggactgagg
aacgcagcgcgccttttaggcagaccctcgggtac-tttcgc-gcttaggatgtt-ggc-
gtaatggcttta
>E._kunmingense_EU692763.1/EU692784.1
????????????????????????????????????????????????????????????
???????????????????ctcagtagcaaccttttttatacacacacataatagtttag
aacgtaaaaat------atataataaaatacaacttttgacaacggatctcttggttctc
ccatcgatgaagaacgcagcgaaatgcgataagtaatgtgaattgcagaattcagtgaat
catcgaatctttgaacgcaccttgcgctccttggtattccttggagcatgcctgtttgag
agtcttgaatatctctgcttttatatttttt--------aattaaa--at--ataacaag
t---caggtccttg-ggtctgcttgcggttt-ctttact-gaacacaa-gcttaccttaa
atgaattagctggatttcagc--agagttgttaagtaaaattgaaaactctcgtaatat-
gaaatctgctt--tctaacctcgtc----------tttcgagacaaata-ttttctaaaa
ctaacaaggattcccctagta--cggcgagtgaagcgggatgagctcaaatttgaaagct
ggca---gtaatgt-ccgcattgtaatctc----gagagttgttttccgcgctgga-cca
cgtacaagttccttggaataggatgtcatagagggtgaaaatcccgtacttgatgtggac
gcccagt-gctttgtgatacatcttcgaagagtcgagttgtttgggaatgcagctcaaaa
tgggtggtaaattccatctaaagctaaatattggggagagaccgatagcgaacaagtacc
gtgagggaaagatgaaaagcactttggaaagagagttaaacagtacgtgaaattgtcaaa
agggaag-catttaaagtcagacgtgtatcgtagtattcaacc-ttgc--ttttgcttgg
tgtatttgcta-ttttacaggccaacatcagttttgaatgacggataagggtatttggaa
tgtggcaccttc--gggtgtg-ttatagccttttactggatacgtcgtttgggactgagg
aacgcagcgcgcc-gtaaggcagaccttcgggtac-tttcgc-gcttaggatgtt-ggc-
gtaatggcttta
>E._pachysporum_AB180352.1/AB177573.1
ggggagttgctttcgagcact-cctcta---ca-ttcttt---attcc-ta-acacctgt
gaat-cgttgctgagtttgctcagtggcacctttttttata-acacacataaaagtttag
aacgtaaaaat------tatataacaaatacaacttttgacaacggatctcttggttctc
ccatcgatgaagaacgcagcgaaatgcgataagtaatgtgaattgcagaattcagtgaat
catcgaatctttgaacgcaccttgcgctccttggtattccttggagcatgcctgtttgag
agtcttgaatatctccgcttttatatttttt--------tattaaa--tt--ataacaag
t---cgggtccttg-ggtctgcttgcggttt-att--ac-aaacacaa-gcttaccttaa
atgaattagctggacttcagc--agagttgttaagtaaaattttgaactctcgtaatat-
gaagtctgctt--tctaatcaaatct---------ttctgagattatta-tttttctatt
ttggcctcaaatcaggtaggactcggcgagtgaagcgggatgagctcaaatttgaaagct
ggca---gtaatgt-ccgcgttgtaatctc----gagagttgttttccgcgctgga-cca
cgtacaagttccttggaataggatgtcatagagggtgaaaatcccgtacttgatgtggac
gcccagt-gctttgtgatacatcttcgaagagtcgagttgtttgggaatgcagctcaaaa
tgggtggtaaattccatctaaagctaaatattggggagagaccgatagcgaacaagtacc
gtgagggaaagatgaaaagcactttggaaagagagttaaacagtacgtgaaattgtcaaa
agggaag-catttgaagtcagacgtgtattgtagtattcaacc-ttgc--ttttgcttgg
tgtatttgcta-ttttacaggccaacatcagttttgaatgacggataagggtataaagaa
tgtggcatcttt--ggatgtg-ttatagctttttactggatacgtcgtttgggactgagg
aacgcagctcgcc-gtaaggcagaccttcgggtac-tttcga-gcttaggatgtt-ggc-
gtaatggcttta
>E._oxycocci_-/AF487391.1
????????????????????????????????????????????????????????????
????????????????????????????????????????????????????????????
????????????????????????????????????????????????????????????
????????????????????????????????????????????????????????????
????????????????????????????????????????????????????????????
????????????????????????????????????????????????????????????
????????????????????????????????????????????????????????????
????????????????????????????????????????????????????????????
????????????????????????????????????????????????????????????
???????????????????????cggcgagtgaagcgggatgagctcaaatttgaaagct
ggca---gtaatgt-ccgcgttgtaatctc----gagagttgttttccgcgctgga-cca
cgtacaagttccttggaataggatgtcatagagggtgaaaatcccgtacttgatgtggac
gcccagt-gctttgtgatacatcatcgaagagtcgagttgtttgggaatgcagctcaaaa
tgggtggtaaattccatctaaagctaaatattggggagagaccgatagcgaacaagtacc
gtgagggaaagatgaaaagcactttggaaagagagttaaacagtacgtgaaattgtcaaa
agggaag-catttgaagtcagacgtgtatttcagtattcagcc-ttgcttttttgcttgg
tgtatttgctgtttttacaggccaacatcagttttgagtgacggataagggtagaaagaa
tgtagcaccttt--gggtgtg-ttatagctttttactggatacgtcgtttgggactgagg
aacgcagcgcgcc-gtaaggcagaccttcgggtac-tttcgc-gcttaggatgtg-ggc-
gtaatggcttta
>E._sp.CCF_7021_PX591258/PX591251 
ggggagtcgctttcgagcact-cctcta---ca-ttcttt---attcc-taaacacctgt
gaat-cgttgctgagttcgctcagtggcaccaattt----atacacactttatagttttg
aacgtaaaaa---aca-aaaaacaaaaatataacttttgacaacggatctcttggttctc
ccatcgatgaagaacgcagcgaaatgcgataagtaatgtgaattgcagaattcagtgaat
catcgaatctttgaacgcaccttgcgctccttggtattccttggagcatgcctgtttgag
tgtcttgaatatctctactcctcaatttttt--------aattaag--attggtttggag
t---taggtccttg-ggcttgcttgcggttt-gtt--ac-gaacacaa-gcttgccttaa
atatattagctggatttcagt--agagttgttaagtaacattgaaaactctcgtaatac-
gaagtctgct---tctaacccgctgttactt---tattgtagcacacat-attcatttct
ttggcctcaaatcaggtaggactcggcgagtgaagcgggatgagctcaaatttgaaagct
ggca---gtaatgt-ccgcattgtaatctc----gagagatgttttccgcgttgga-cca
cgtacaagttccttggaataggatgtcatagagggtgaaaatcccgtacttgatgtggac
gcccaat-gctttgtgatacgtcttcgaagagtcgagttgtttgggaatgcagctcaaaa
tgggtggtaaattccatctaaagctaaatattggggagagaccgatagcgaacaagtacc
gtgagggaaagatgaaaagcactttggaaagagagttaaacagtacgtgaaattgtcaaa
agggaag-catttgaagtcagacgtgtattttagtattcagcc-ttgc--ttttgcttgg
tgtatttgcta-tcgtacaggccaacatcagttttgagtgacggataagggtagagagaa
tgtggcatcctc--ggatgtg-ttatagctctttactggatacgtcatttgggactgagg
aacgcagcgcgcc-gtaaggcagaccctcgggtac-tttcgc-gcttaggatgtt-ggc-
gtaatggcttta
>E._rhododendri_DQ667153.1/DQ667151.1
ggggagtcgctttcgagcact-cctcta---ct-ttcttt---attcc-taaacacctgt
gaat-cgttgctgagttcgctcagtggcacaattt-----atacacacatataagtttag
aacgtaaaaaa--aca-aaaaacaaaaatataacttttgacaacggatctcttggttctc
ccatcgatgaagaacgcagcgaaatgcgataagtaatgtgaattgcagaattcagtgaat
catcgaatctttgaacgcaccttgcgctccttggtattccttggagcatgcctgtttgag
tgtcttgaatatctctgctcctcaatttttt--------aacaaag--attggtttggag
----caggtccttg-ggcttgcttgcggttt-gtt--ac-gaacacaa-gcttgccttaa
atgcattagctggatttcagt--agagttgttaagtaacattgaaaactctcgtaatac-
gaagtctgct---tctaacccgctgcttttt---cagtaaagcacacat-attcatttct
c--------acttaagcatatcacggcgagtgaagcgggatgagctcaaatttgaaagct
ggca---gcaatgt-ccgcgttgtaatctc----gagagatgttttccgcgctgga-cca
cgtacaagttccttggaataggatgtcatagagggtgaaaatcccgtacttgatgtggac
gcccagt-gctttgtgatacgtcttcgaagagtcgagttgtttgggaatgcagctcaaaa
tgggtggtaaattccatctaaagctaaatattggggagagaccgatagcgaacaagtacc
gtgagggaaagatgaaaagcactttggaaagagagttaaacagtacgtgaaattgtcaaa
agggaag-catttgaagtcagacgtgtattgcagtattcagcc-ttgc--ttttgcttgg
tgtatttgctg-tagtacaggctaacatcagttttgagtgacggataagggtagagagaa
tgtggcatcctc--ggatgtg-ttatagctctttactggatacgtcgtttgggactgagg
aacgcagcgcgcc-gcaaggcagaccctcgggtac-tttcgc-gcttaggatgtt-ggc-
gtaatggcttta
>E._sundstroemii_-/AF487396.1
????????????????????????????????????????????????????????????
????????????????????????????????????????????????????????????
????????????????????????????????????????????????????????????
????????????????????????????????????????????????????????????
????????????????????????????????????????????????????????????
????????????????????????????????????????????????????????????
????????????????????????????????????????????????????????????
????????????????????????????????????????????????????????????
????????????????????????????????????????????????????????????
???????????????????????cggcgagtgaagcgggatgagctcaaatttgaaagct
ggca---gcaatgt-ccgcgtagtaatctc----gagagtagtgttccgcgctgga-cca
catacragttccttgcawtaggatgtcatagagggtgagaatcccgtacttgatgtggac
gcccagt-gctttgtgatacatcttcgaagagtcgagttgtttgggaatgcagctcaaaa
tgggtggtaaattccatctaaagctaaatattggggagagaccgatagcgaacaagtacc
gtgagggaaagatgaaaagcactttggagagagagttagacagtacgtgaaattgtcaga
agggaag-catttgaagtcagacgtgtactgcagtattcagcctttgc--ttttgcttgg
tgtatttgccg-ttgcacaggccaacatcagttttgagtgacggataagggtatggggaa
tgtggcaccctc--gggtgtg-ttatagccctatactggatacgtcgtttgggactgacg
aacgcagcgcgcc-gtaaggcagaccttcgggtac-tttcgc-gtcttaggt????????
????????????
>E._canadense_EU692771.1/EU692791.1
ggggagttgctttcgagcact-cctcta---ca-ttcttt---attcc-taaacacctgt
gaat-cgttgctgagttcgctcagtggcacaattttat----acacactttatagttttg
aacgt-aataa--aca-aaaaacaaaaatataacttttgacaacggatctcttggttctc
ccatcgatgaagaacgcagcgaaatgcgataagtaatgtgaattgcagaattcagtgaat
catcgaatctttgaacgcaccttgcgctccttggtattccttggagcatgcctgtttgag
tgtcttgaatatctctgctcctcaatttttt--------aattaag--attggtttggag
t---caggtccttg-ggcttgcttgcggttt-gtt--ac-gaacacaa-gcttgccttaa
atgtattagctggatttcagt--agagttgttaagtaacattgaaaactctcgtaagac-
gaagtctgctt--tctaacccgctgtatagc-----aatatacacacat-attcatttct
ttggcctcaaatcaggtaggactcggcgagtgaagcgggatgagctcaaatttgaaagct
ggca---gtaatgt-ccgcattgtaatctc----gagaaatgttttccgcgttgga-cca
cgtacaagttccttggaataggatgtcatagagggtgaaaatcccgtacttgatgtggac
gcccagt-gctttgtgatacattttcgaagagtcgagttgtttgggaatgcagctcaaaa
tgggtggtaaattccatctaaagctaaatattggggagagaccgatagcgaacaagtacc
gtgagggaaagatgaaaagcactttggaaagagagttaaacagtacgtgaaattgtcaaa
agggaag-catttgaagtcagacgtgtattgtagtattcagcc-ttgc--ttttgcttgg
tgtatttgcta-tattacaggccaacatcagttttgagtgacggataagggtagagagaa
tgtggcaccttc--gggtgtg-ttatagctctttactggatacgtcgtttgggactgagg
aacgcagcgcgcc-gtaaggcagaccttcgggtac-tttcgc-gcttaggatgtt-ggc-
gtaatggcttta
>E._lushanense_EU692767.1/EU692789.1
ggagagttgctttcgagcact-cttcta---ca-ttttctt-aattcc-taaacacctgt
gaat-cgttgctgagttcgctcagtggcacaattttat--acacacactttatagttttg
aacgtaaaaaa--aca-aaaaacaaaaatataacttttgacaacggatctcttggttctc
ccatcgatgaagaacgcagcgaaatgcgataagtaatgtgaattgcagaattcagtgaat
catcgaatctttgaacgcaccttgcgctccttggtattccttggagcatgcctgtttgag
tgtcttgaatatctctgctcctcaatttttt--------aactaaa--attggtttggag
t---caggtccttg-ggcttgcttgcggttt-gtt--ac-gaacacaa-gcttgccttaa
atgtattagctggatttcagt--agagttgttaagtaacattgaaaactctcgtaagac-
gaagtctgctt--tctaacctgctgtatagtttttaactttacacacat-attcatttct
ttggcctcaaatcaggtaggactcggcgagtgaagcgggatgagctcaaatttgaaagct
ggca---gtaatgt-ccgcattgtaatctc----gagaaatgttttccgcgttgga-cca
cgtacaagttccttggaataggatgtcatagagggtgaaaatcccgtacttgatgtggac
gcccagt-gctttgtgatacattttcgaagagtcgagttgtttgggaatgcagctcaaaa
tgggtggtaaattccatctaaagctaaatattggggagagaccgatagcgaacaagtacc
gtgagggaaagatgaaaagcactttggaaagagagttaaacagtacgtgaaattgtcaaa
agggaag-catttgaagtcagacgtgtattgtagtattcagcc-ttgc--ttttgcttgg
tgtatttgcta-tattacaggccaacatcagttttgagtgacggataagggtagagagaa
tgtggcaccttc--gggtgtg-ttatagctctttactggatacgtcgtttgggactgagg
aacgcagcgcgcc-gtaaggcagaccttcgggtac-tttcgc-gcttaggatgtt-ggc-
gtaatggcttta
>E._cylindrosporum_AB180357.1/AB177580.1
ggagagttgctttcgagcact-cttcta---ca-ttcttt---attcc-taaacacctgt
gaat-cgttgctgagttcgctcagtggcacaattttatacacacacactttatagttttg
aacgtaaaaaa--aca-aaaaacaaaaatataacttttgacaacggatctcttggttctc
ccatcgatgaagaacgcagcgaaatgcgataagtaatgtgaattgcagaattcagtgaat
catcgaatctttgaacgcaccttgcgctccttggtattccttggagcatgcctgtttgag
tgtcttgaatatctctgctcctcaatttttt--------aattaaa--tttgacttggag
t---caggtccttg-ggcttgcttgcggttt-gtt--ac-gaacacaa-gcttgccttaa
atgtattagctggatttcagt--agagttgttaagtaacattgaaaactctcgtaagac-
gaagtctgctt--tctaacccgtcgtatagc-----aatatacacatat-attcatttct
ttggcctcaaatcaggtaggactcggcgagtgaagcgggatgagctcaaatttgaaagct
ggca---gtaatgt-ccgcattgtaatctc----gagaaatgttttccgcgttgga-cca
cgtacaagttccttggaataggatgtcatagagggtgaaaatcccgtacttgatgtggac
gcccagt-gctttgtgatacattttcgaagagtcgagttgtttgggaatgcagctcaaaa
tgggtggtaaattccatctaaagctaaatattggggagagaccgatagcgaacaagtacc
gtgagggaaagatgaaaagcactttggaaagagagttaaacagtacgtgaaattgtcaaa
agggaag-catttgaagtcagacgtgtattgtagtattcagcc-ttgc--ttttgcttgg
tgtatttgcta-tattacaggccaacatcagttttgagtgacggataagggtagagagaa
tgtggcaccttc--gggtgtg-ttatagctctttactggatacgtcgtttgggactgagg
aacgcagcgcgcc-gtaaggcagaccttcgggtac-tttcgc-gcttaggatgtt-ggc-
gtaatggcttta
>E._pulchrum_EU692776.1/EU692795.1
ggagagttgctttcgagcact-cttcta---ca-ttcttt---attcc-taaacacctgt
gaat-cgttgctgagttcgctcagtggcacaattttatacacacacactttatagttttg
aacgtaaaaaa--aca-aaaaacaaaaatataacttttgacaacggatctcttggttctc
ccatcgatgaagaacgcagcgaaatgcgataagtaatgtgaattgcagaattcagtgaat
catcgaatctttgaacgcaccttgcgctccttggtattccttggagcatgcctgtttgag
tgtcttgaatatctctgctcctcaatttttt--------aattaaa--tttgacttggag
t---caggtccttg-ggcttgcttgcggttt-gtt--ac-gaacacaa-gcttgccttaa
atgtattagctggatttcagt--agagttgttaagtaacattgaaaactctcgtaagac-
gaagtctgctt--tctaacccgtcgtatagc-----aatatacacatat-attcatttct
ttggcctcaaatcaggtaggactcggcgagtg-agcgggatgagctcaaatttgaaagct
ggca---gtaatgt-ccgcattgtaatctc----gagaaatgttttccgcgttgga-cca
cgtacaagttccttggaataggatgtcatagagggtgaaaatcccgtacttgatgtggac
gcccagt-gctttgtgatacattttcgaagagtcgagttgtttgggaatgcagctcaaaa
tgggtggtaaattccatctaaagctaaatattggggagagaccgatagcgaacaagtacc
gtgagggaaagatgaaaagcactttggaaagagagttaaacagtacgtgaaattgtcaaa
agggaag-catttgaagtcagacgtgtattgtagtattcagcc-ttgc--ttttgcttgg
tgtatttgcta-tattacaggccaacatcagttttgagtgacggataagggtagagagaa
tgtggcaccttc--gggtgtg-ttatagctctttactggatacgtcgtttgggactgagg
aacgcagcgcgcc-gtaaggcagaccttcgggtac-tttcgc-gcttaggatgtt-ggc-
gtaatggcttta
>E._cylindrosporum_AB180356.1/AB177589.1
ggagagttgctttcgagcact-cttcta---ca-ttcttt---attcc-taaacacctgt
gaat-cgttgctgagttcgctcagtggcacaattttatacacacacactttatagttttg
aacgtaaaaaa--aca-aaaaacaaaaatataacttttgacaacggatctcttggttctc
ccatcgatgaagaacgcagcgaaatgcgataagtaatgtgaattgcagaattcagtgaat
catcgaatctttgaacgcaccttgcgctccttggtattccttggagcatgcctgtttgag
tgtcttgaatatctctgctcctcaatttttt--------aattaaa--tttgacttggag
t---caggtccttg-ggcttgcttgcggttt-gtt--ac-gaacacaa-gcttgccttaa
atgtattagctggatttcagt--agagttgttaagtaacattgaaaactctcgtaagac-
gaagtctgctt--tctaacccgtcgtatagc-----aatatacacatgt-attcatttct
ttggcctcaatcggtg-------cggcgagtgaagcgggatgagctcaaatttgaaagct
ggca---gtaatgt-ccgcgttgtaatctc----gagaaatgttttccgcgttgga-cca
cgtacaagttccttggaataggatgtcatagagggtgaaaatcccgtacttgatgtggac
gcccagt-gctttgtgatacattttcgaagagtcgagttgtttgggaatgcagctcaaaa
tgggtggtaaattccatctaaagctaaatattggggagagaccgatagcgaacaagtacc
gtgagggaaagatgaaaagcactttggaaagagagttaaacagtacgtgaaattgtctaa
agggaag-catttgaagtcagacgtgtattgtagtattcagcc-ttgc--ttttgcttgg
tgtatttgcta-tattacaggccaacatcagttttgagtgacggataagggtagagagaa
tgtggcaccttc--gggtgtg-ttatagctctttactggatacgtcgtttgggactgagg
aacgcagcgcgcc-gtaaggcagaccttcgggtac-tttcgc-gcttaggatgtt-ggc-
gtaatggcttta
>E._nobeyamense_AB180331.1/AB177582.1
ggagagttgctttcgagcact-cttcta---ct-ttcttt---attcc-taaacacctgt
gaat-cgttgctgagttcgctcagtggcacaattttat--acacacactttatagttttg
aacgtaaaaaa--aca-aaaaacaaaaatataacttttgacaacggatctcttggttctc
ccatcgatgaagaacgcagcgaaatgcgataagtaatgtgaattgcagaattcagtgaat
catcgaatctttgaacgcaccttgcgctccttggtattccttggagcatgcctgtttgag
tgtcttgaatatctctgctcctcaatttttt--------aattaaa--gttggtttggag
t---caggtccttg-ggcttgcttgcggttt-gtt--ac-gaacacaa-gcttgccttaa
atgtattagctggatttcagt--agagttgttaagtaacattgaaaactctcgtaatac-
-aagtctgctt--tctaacccgctgtatagc-----aatatacacacat-attca-ttct
ttggcctcaaatcaggtaggactcggcgagtgaagcgggatgagctcaaatttgaaagct
ggca---gtaatgt-ccgcattgtaatctc----gagaaatgttttccgcgttgga-cca
cgtacaagttccttggaataggatgtcatagagggtgaaaatcccgtacttgatgtggac
gcccagt-gctttgtgatacattttcgaagagtcgagttgtttgggaatgcagctcaaaa
tgggtggtaaattccatctaaagctaaatattggggagagaccgatagcgaacaagtacc
gtgagggaaagatgaaaagcactttggaaagagagttaaacagtacgtgaaattgtcaaa
agggaag-catttgaagtcagacgtgtattgtagtattcagcc-ttgc--ttttgcttgg
tgtatttgcta-tattacaggccaacatcagttttgaatgacggataagggtagagagaa
tgtggcaccttc--gggtgtg-ttatagctctttactggatacgtcgtttgggactgagg
aacgcagcgcgcc-gtaaggcagaccctcgggtac-tttcgc-gcttaggatgtt-ggc-
gtaatggcttta
>E._otanianum_AB180345.1/AB177593.1
ggagagttgctttcgagcact-cttcta---ca-ttcttt---attcc-taaacacctgt
gaat-cgttgctgagttcgctcagtggcacaattttat--acacacactttatagttttg
aacgtaaaaaa--aca-aaaaacaaaaatataacttttgacaacggatctcttggttctc
ccatcgatgaagaacgcagcgaaatgcgataagtaatgtgaattgcagaattcagtgaat
catcgaatctttgaacgcaccttgcgctccttggtattccttggagcatgcctgtttgag
tgtcttgaatatctctgctcctcaatttttt--------aattaaa--gttggtttggag
t---caggtccttg-ggcttgcttgcggttt-gtt--ac-gaacacaa-gcttgccttaa
atgtattagctggatttcagt--agagttgttaagtaacattgaaaactctcgtaatac-
gaagtctgctt--tctaacccgctgtatagc-----aatatacacacat-attcatttct
ttggcctcaaatcaggtaggactcggcgagtgaagcgggatgagctcaaatttgaaagct
ggca---gtaatgt-ccgcattgtaatctc----gagaaatgttttccgcgttgga-cca
cgtacaagttccttggaataggatgtcatagagggtgaaaatcccgtacttgatgtggac
gcccagt-gctttgtgatacattttcgaagagtcgagttgtttgggaatgcagctcaaaa
tgggtggtaaattccatctaaagctaaatattggggagagaccgatagcgaacaagtacc
gtgagggaaagatgaaaagcactttggaaagagagttaaacagtacgtgaaattgtcaaa
agggaag-catttgaagtcagacgtgtattgtagtattcagcc-ttgc--ttttgcttgg
tgtatttgcta-tattacaggccaacatcagttttgaatgacggataagggtagagagaa
tgtggcaccttc--gggtgtg-ttatagctcttta?????????????????????????
????????????????????????????????????????????????????????????
????????????
>E._japonicum_AB180315.1/AB177548.1
ggggagttgctttcgagcact-cctcta---ta-ttctta---attcc-taaacacctgt
gaat-cgttgctgagctcgctcagtggcacaatctttt--atacacactttatagttttg
aacgtaacaaaa-aca-aaaaacaaaaatataacttttg-caacggatctcttggttctc
ccatcgatgaagaacgcagcgaaatgcgataagtaatgtgaattgcagaattcagtgaat
catcgaatctttgaacgcaccttgcgctccttggtattccttggagcatgcctgtttgag
tgtcttgaatatctctgctcctcaatttttt--------aattaaa--gttggtttggag
t---caggtccatg-ggcttgcttgcggttt-gtt--ac-gaacacaa-gcttgccttaa
atgtattagctggatttcagt--agagttgttaagtaacattgaaaactctcgtaatat-
gaagtctgctt--tctaacccgtcgcttcttttttaaagtcgcacacat-attcatttct
ttggcctcaaatcaggtaggactcggcgagtgaagcgggatgagctcaaatttgaaagct
ggca---gtaatgt-ccgcattgtaatctc----gagagatgttttccgcgttgga-cca
cgtacaagttccttggaataggatgtcatagagggtgaaaatcccgtacttgatgtggac
gcccagt-gctttgtgatacgtcttcgaagagtcgagttgtttgggaatgcagctcaaaa
tgggtggtaaattccatctaaagctaaatattggggagagaccgatagcgaacaagtacc
gtgagggaaagatgaaaagcactttggaaagagagttaaacagtacgtgaaattgtcaaa
agggaag-catttgaagtcagacgtgtatttcagtattcagcc-ttgc--ttttgcttgg
tgtatttgctg-tcgtacaggccaacatcagttttgagtgacggataagggtagagagaa
tgtggcaccttc--gggtgtg-ttatagctctttactggatacgtcgtttgggactgagg
aacgcagcgcgcc-gtaaggcagaccctcgggtac-tttcgc-gcttaggatgtt-ggc-
gtaatggcttta
>E._pentasporium_AB180334.1/AB177581.1
ggagagttgctttcgagcact-cttctac-att-cttttt---attcc-taaacacctgt
gaat-cgttgctgagttcgctcagtggcaccactttat--acacacactttatagtttgg
aacgtaaataa--ac--aaaaacaaaaatataacttttgacaacggatctcttggttctc
ccatcgatgaagaacgcagcgaaatgcgataagtaatgtgaattgcagaattcagtgaat
catcgaatctttgaacgcaccttgcgctccttggtattccttggagcatgcctgtttgag
tgtcttgaatatctctgctcctcaatttttttttt--aaaacgaaa--gttggtttggag
t---caggtccttg-ggcttgcttgcggttt-gtt--ac-gaacacaa-gcttgccttaa
atgcattagctggatttcagt--agagttgttaagtaacattgaaaactctcgtaatac-
gaagtctgctt--tctaacccgctgttatactttacgtatagcacacat-attcatttct
ttggcctcaaatcaggtaggactcggcgagtgaagcgggatgagctcaaatttgaaagct
ggca---gcaatgt-ccgcgttgtaatctc----gagaaatgttttccgcgttgga-cca
cgtacaagttccttggaataggatgtcatagagggtgaaaatcccgtacttgatgtggac
gcccaat-gctttgtgatacattttcgaagagtcgagttgtttgggaatgcagctcaaaa
tgggtggtaaattccatctaaagctaaatattggggagagaccgatagcgaacaagtacc
gtgagggaaagatgaaaagcactttggaaagagagttaaacagtacgtgaaattgtcaaa
agggaag-catttgaagtcagacgtgtagtgtagtattcagcc-ttgc--ttttgcttgg
tgtatttacta-tgttacaggccaacatcagttttgagtgacggataagggtagagagaa
tgtggcaccttc--gggtgtg-ttatagctttttactggatacgttgtttgggactgagg
aacgcagcgcgcc-gtaaggcagaccttcgggtac-tttcgc-gcttaggatgtt-ggc-
gtaatggcttta
>E._caucasicum_AB180682.1/AB178254.1
ggggagtcgctttcgagcact-cctcta---ct-ttcttt---attcc-taaacacctgt
gaat-cgttgctgagtttgctcagtggcacaattt-----ataaacacattgaagtttag
aacgtaaaaaa--acataaaaacaaaaatataacttttgacaacggatctcttggttctc
ccatcgatgaagaacgcagcgaaatgcgataagtaatgtgaattgcagaattcagtgaat
catcgaatctttgaacgcaccttgcgctccttggtattccttggagcatgcctgtttgag
tgtcttgaatatctctattcctcaatttttt--------aattaag--attggtttggaa
t---gaggtccttg-ggcttgcttgcggttt-gtt--ac-gaacacaa-gcttgccttaa
atgtattagctggatttcagt--agagttgttaagtaacattgaaaactctcgtaatac-
gaagtctgcta--tctaacctgctgtctgtttttgaaactttcacacat-attcatttct
ttggcctcaaatcatgtaggactcggcgagtgaagcgggatgagctcaaatttgaaagct
ggca---gcaatgt-ccgcgttgtaatctc----gagagatgttttccgcgttgga-cca
cgtacaagttccttggaataggatgtcatagagggtgaaaatcccgtacttgatgtggat
gcccaat-gctttgtgatacatcttcgaagagtcgagttgtttgggaatgcagctcaaaa
tgggtggtaaattccatctaaagctaaatattggggagagaccgatagcgaacaagtacc
gtgagggaaagatgaaaagcactttggaaagagagttaaacagtacgtgaaattgtcaaa
agggaag-catttgaagtcagacgtgtattgcagtattcagcc-ttgc--ttttgcttgg
tgtatttgctg-tattacaggctaacatcagttttgagtgacggataagggtagagagaa
tgtggcatcctc--ggatgtg-ttatagctctttactggatacgtcgtttgggactgagg
aacgcagcgcgcc-gtaaggcagaccctcgggtac-tttcgc-gcttaggatgttgggc-
gtaatggcttta
>E._shiraianum_AB180336.1/AB177549.1
ggggaatcgctttcgagcatt-cctcta---ct-ttcttt---attcc-taaacacctgt
gaat-cgttgctgagtttgctcagtggcacaattttaa----aaacacattatagttttg
aacgtaaaaaa--aca-aaaaacaaaaatataacttttgacaacggatctcttggttctc
ccatcgatgaagaacgcagcgaaatgcgataagtaatgtgaattgcagaattcagtgaat
catcgaatctttgaacgcaccttgcgctccttggtattccttggagcatgcctgtttgag
tgtcttgaatatctctgctcctcaatttttt--------aattaag--attggtttggag
----caggttcttg-ggcttgcttgcggttt-gtt--ac-gaacacga-gcttgccttaa
atgcattagctggatttcagt--agagttgttaagtaacattgaaaactctcgtaatac-
gaagtctgctg--tctaacccgctgattgttttttaaacattcacacat-attcatttct
ttggcctcaaatcaggtaggactcggcgagtgaagcgggatgagctcaaatttgaaagct
ggca---gtaatgt-ccgcattgtaatctc----gagagatgttttccgcgttgga-cca
cgtacaagttccttggaataggatgtcatagagggtgaaaatcccgtacttgatgtggac
gcccaat-gctttgtgatacgtcttcgaagagtcgagttgtttgggaatgcagctcaaaa
tgggtggtaaattccatctaaagctaaatattggggagagaccgatagcgaacaagtacc
gtgagggaaagatgaaaagcactttggaaagagagttaaacagtacgtgaaattgtcaaa
agggaag-catttgaagtcagacgtgtgttgcagtattcagcc-ttgc--ttttgcttgg
tgtatttgctg-tagtacaggctaacatcagttttgagtgacggataagggtagagagaa
tgtagcatcctc--ggatgtg-ttatagctctttactagatacgtcgtttgggactgagg
aacgcagcgcgcc-gtaaggcagaccctcgggtac-tttcgc-gcttaggatgtt-ggc-
gtaatggcttta
>E._woronichinii_AB180348.1/AB177557.1
gggaagtcgctttcgagcact-cctctac--ct-ttcttt---attcc-taaacacctgt
gaat-cgttgctgagttcgctcagtggcaccaatttaaacaca-----tttatagttttg
aacgtaaaaaaaaaca-aaaaacaaaaatataacttttgacaacggatctcttggttctc
ccatcgatgaagaacgcagcgaaatgcgataagtaatgtgaattgcagaattcagtgaat
catcgaatctttgaacgcaccttgcgctccttggtattccttggagcatgcctgtttgag
tgtcttgaatatctctactcctcaacttttt--------aaccaag--gttggtttggag
t----aggtccttg-ggcttgcttgcggttt-gtt--ac-gaacacat-gcttgccttaa
atgcattagctggatttcagt--agagttgttaagtaacattgaaaactctcgtaatac-
gaagtctgct---tctaacccgtcgtc-------tttattgacacacat-attcatttct
ttggcctcaaatcaggtaggactcggcgagtgaagcgggatgagctcaaatttgaaagct
ggca---gcaatgt-ccgcgttgtaatctc----gagagatgttttccgcgttgga-cca
cgtacaagttccttggaataggatgtcatagagggtgaaaatcccgtacttgatgtggac
gcccagt-gctttgtgatacgtcttcgaagagtcgagttgtttgggaatgcagctcaaaa
tgggtggtaaattccatctaaagctaaatattggggagagaccgatagcgaacaagtacc
gtgagggaaagatgaaaagcactttggaaagagagttaaacagtacgtgaaattgtcaaa
agggaag-catttgaagtcagacgtgtattgcagtattcagcc-ttgc--ttttgcttgg
tgtatttgctg-tattacaggccaacatcagttttgagtgacggataagggtagagagaa
tgtggcatcctc--ggatgtg-ttatagctctttactggatacgtcgtttgggactgagg
aacgcagcgcgcc-gcaaggcagaccctcgggtac-tttcgc-gc-taggatgtt-ggc-
gtaatggcttta
>E._dubium_AB180319.1/AB177563.1
ggggaattgctttcgagcatt-cctctac-att-tccttt---attcc-taaacacctgt
gaat-cgttgctgagttcgctcagtggcacaattttac--acaaacactttatagttttg
aacgtataaaca-aaa-aaaaacaaaaatataacttttgacaacggatctcttggttctc
ccatcgatgaagaacgcagcgaaatgcgataagtaatgtgaattgcagaattcagtgaat
catcgaatctttgaacgcaccttgcgctccttggtattccttggagcatgcctgtttgag
tgtcttgaatatctctgctcctcaatttttt--------aattaaa--gttggtttggag
t---caggtccttg-ggcttgcttgcgcttt-gtt--actaaagacaa-gcttgccttaa
atgtattagctggatttcagt--agagttgttaagtaacattgaaaactctcgtaatat-
ggagtctgctt--tctaatctagttttctcact-ttattgtgggaacga-tattctttct
ttggcctcaaatcaggtaggactcggcgagtgaagc-ggatgagctcaaatttgaaagct
ggca---gtaatgt-ccgcattgtaatctc----gagaaatgttttccgcgttgga-cca
cgtacaagtttcttggaatagaatgtcatagagggtgaaaatcccgtacttgatgtggac
gcccaat-gctttgtgatacattttcgaagagtcgagttgtttgggaatgcagctcaaaa
tgggtggtaaattccatctaaagctaaatattggggagagaccgatagcgaacaagtacc
gtgagggaaagatgaaaagcactttggaaagagagttaaacagtacgtgaaattgtcaaa
agggaag-catttgaagtcagacgtgtattgtagtattcagcc-ttgc--ttttgcttgg
tgtatttgcta-tattacaggccaacatcagttttgagtgacggataa-ggtagagagaa
tgtggcactttc--gggtgtg-ttatagctctttactggatacgtcgtttgggactgagg
aacgcagcgcgcc-gtaaggcagaccttcgggtac-tttcgc-gcttaggatgtt-ggc-
gtaatggcttta
>E._yoshinagae _AB180340.1/AB177551.1
ggagagttgctttcgagcact-cttctac-att-ttcttt---attcc-taaacacctgt
gaat-cgttgctgagtacgctcagtggcaccaatttttacacaaacactttatagttttg
aacgtataaac---aa-aaaaacaaaaatataacttttgacaacggatctcttggttctc
ccatcgatgaagaacgcagcgaaatgcgataagtaatgtgaattgcagaattcagtgaat
catcgaatctttgaacgcaccttgcgctccttggtattccttggagcatgcctgtttgag
tgtcttgaatatctctgctcctcaatttttt--------aattaaa--gttggtttggag
t---caggtccttg-ggcttgcttgcgcttt-gtt--actaaagacaa-gcttgccttaa
atgtattagctggatttcagt--agagttgttaagtaacattgaaaactctcgtaatat-
ggagtctgctt--tctaacataccgtc-------ttaattgacgtacat-attcttttct
ttggcctcaaatcaggtaggactcggcgagtgaagcgggatgagctcaaatttgaaagct
ggca---gtaatgt-ccgcattgtaatctc----gagaaatgttttccgcgttgga-cca
cgtacaagtttcttggaatagaatgtcatagagggtgaaaatcccgtacttgatgtggac
gcccaat-gctttgtgatacattttcgaagagtcgagttgtttgggaatgcagctcaaaa
tgggtggtaaattccatctaaagctaaatattggggagagaccgatagcgaacaagtacc
gtgagggaaagatgaaaagcactttggaaagagagttaaacagtacgtgaaattgtcaaa
agggaag-catttgaagtcagacgtgtattgtagtattcagcc-ttgc--ttttgcttgg
tgtatttgcta-tattacaggccaacatcagttttgagtgacggataagggtagagagaa
tgtggcacctta--gggtgtg-ttatagctctttactggatacgtcgtttgggactgagg
aacgcagcgcgcc-gcaaggcagaccttcgggtac-tttcgc-gcttaggatgtt-ggc-
gtaatggcttta
>E._miyabei_AB180330.1/AB177579.1
ggggagtcgctttcgagcact-cctctac--ct-ttcttt---attcc-taaacacctgt
gaat-cgttgctgagttcgctcagtggcaccatttt-tacacaaacacttaatagttttg
aacgtataaa---aca-aaaaacaaaaatataacttttgacaacggatctcttggttctc
ccatcgatgaagaacgcagcgaaatgcgataagtaatgtgaattgcagaattcagtgaat
catcgaatctttgaacgcaccttgcgctccttggtattccttggagcatgcctgtttgag
tgtcttgaatatctctgctcctcaatttttt--------aattaaa--gttggtttggag
t---caggtccttg-ggcttgcttgcgcttt-gtt--actaaagacaa-gcttgccttaa
atgtattagctggatttcagt--agagttgttaagtaacattgaaaactctcgtaatac-
ggaatcgtgct--cataactttagccgtc-----tttattgacgcatat--tcattttct
ttggcctcaaatca-gtaggactcggcgagtgaagcgggatgagctcaaatttgaaagct
ggca---gtaatgt-ccgcattgtaatctc----gagaaatgttttccgcgttgga-cca
cgtacaagtttcttggaatagaatgtcatagagggtgaaaatcccgtacttgatgtggac
gcccaat-gctttgtgatacattttcgaagagtcgagttgtttgggaatgcagctcaaaa
tgggtggtaaattccatctaaagctaaatattggggagagaccgatagcgaacaagtacc
gtgagggaaagatgaaaagcactttggaaagagagttaaacagtacgtgaaattgtcaaa
agggaag-catttgaagtcagacatgtagtttagtattcagcc-ttgc--ttttgcttgg
tgtatttgcta-ttttacaggccaacatcagttttgagtgacggataagggtagagagaa
tgtggcaccttt--gggtgtg-ttatagctctttactggatacgtcatttgggactgagg
aacgcagcgcgcc-gtaaggcagaccctcgggtac-tttcgc-gcttaggatgtt-ggc-
gtaatggcttta
>E._formosanum _EU692775.1/EU692781.1
ggggagttgctttcgagcact-cctctac-att-ttcttt---attc--ctaacacctgt
gaat-cgttgctgagtttgctcagtggcacaattttata-acacacacatatcagttttg
aacgtataaaaatata-aaaacataaaatataacttttgacaacggatctcttggttctc
ccatcgatgaagaacgcagcgaaatgcgataagtaatgtgaattgcagaattcagtgaat
catcgaatctttgaacgcaccttgcgctccttggtattccttggagcatgcctgtttgag
tgtcttgaatatctctgctcctcagcttttt--------aacaaaa-ggttggtttggag
t---caggtccttg-ggcttgcttgcggttt-gtt--ac-gaacacaa-gcttgccttaa
atatattagctggatttcagt--agagttgttaagtaacattgaaaactctcgtaagac-
gaagtctgct---cataactttataaatgcc---ttttaccgggcttat-attcatttct
ttggc--caaactaacaaggattcggcgagtgaagcgggatgagctcaaatttgaaagct
ggca---gtaatgt-ccgcattgtaatctc----gagagatgttttccgcgttgga-cca
cgtacaagttccttggaataggatgtcatagagggtgaaaatcccgtacttgatgtggac
gcccaat-gctttgtgatacgtcttcgaagagtcgagttgtttgggaatgcagctcaaaa
tgggtggtaaattccatctaaagctaaatattggggagagaccgatagcgaacaagtacc
gtgagggaaagatgaaaagcactttggaaagagagttaaacagtacgtgaaattgtcaaa
agggaag-catttaaagtcagacgtgtaatatggtattcagcc-ttgc--ttttgcttgg
tgtatttgcta-ttttacaggccaacatcagttttgaatgacggataagggtagagaaaa
tgtggcatcctc--ggatgtg-ttatagttctttactggatacgtcgtttgggactgagg
aacgcagcgcgcc-gtaaggcagaccttcgggtac-tttcgc-gcttaggatgtt-ggc-
gtaatggcttta
>E._vaccinii_AB180362.1/AB177560.1
gggaagttgctttcgagcact-tctcta---ct-ttcattt--atcct-gaaacacctgt
gaat-cgttgctgagtttgctcagtggcaccatttt-tatacacacactataatgtctag
aacgtttaataactat-aaaaacaaatatacaacttttgacaacggatctcttggttctc
ccatcgatgaagaacgcagcgaaatgcgataagtaatgtgaattgcagaattcagtgaat
catcgaatctttgaacgcaccttgcgctccttggtattccttggagcatgcctgtttgag
tgtcttgaatatctctgctcttttatttttttt------aacgaaa-gat--aaaacgag
t---caggtccttg-ggtctgcttgcggttt-gtt--ac-gaacacaa-gcttaccttaa
atgaattagctggatttcagt--agagttgttaagtaacattgaaaactctcgtaatag-
gaaatctgctt--tctaatcagactagtctttg-ttgactatctaataa-tttttcaatt
ttggcctcaaatcaggtaggactcggcgagtgaagcgggatgagctcaaatttgaaagct
ggca---gtaatgt-ccgcgttgtaatctc----gagagttgttttccgtgctgga-ccg
agtacaagttccttggaataggatgtcatagagggtgaaaatcccgtacttgacttggac
gcccagt-gctttgtgatacatcttcgaagagtcgagttgtttgggaatgcagctcaaaa
tgggtggtaaattccatctaaagctaaatattggggagagaccgatagcgaacaagtacc
gtgagggaaagatgaaaagcactttggaaagagagttaaacagtacgtgaaattgtcaaa
agggaagccatttgaagtcagacgtgtatttcagtattcagcc-ttgc--ttttgcttgg
tgt-tttgctg-ttgtacaggccaacatcagttttgagtgacggataagggtaggaggaa
tgtggcaccctc--gggtgtg-ttatagcctcttactggatacgtcgtttgggactgagg
aacgcagcgcgcc-gtaaggcagaccttcgggtac-tttcgc-g-ttaggatgtt-ggc-
gtaatggcttta
>E._ferrugineaeT_NR_120076.1/JQ611711.1
gggaagtcgctttcgagcact-tctcta---ca-ttcttt---atcctactcacacctgt
gaatacgctgccgtggtctcttgttggcaactttttattcacaaacactttaaagtctag
aacgtaaaaaaa-aca-aaaaacaaaaatacaacttttgacaacggatctcttggttctc
ccatcgatgaagaacgcagcgaaatgcgataagtaatgtgaattgcagaattcagtgaat
catcgaatctttgaacgcaccttgcgctccttggtattccttggagcatgcctgtttgag
tgtcttgaatatctctgctcttgcatttttt--------aactaaa--gt--gcaacgag
t---caggtccttg-ggcttgcttgcggttt-gtt--ac-agacacaa-gcttgccttaa
atgaattagctggacttcagt--agagttgttaagtaacattgaaaactctcgtaagac-
gaagtctgctc--tcgaatcatcgtgcaaccctgggggatgcgtgatac-attttctatt
ttggcctcaaatcaggtaggactcggcgagtgaagcgggatgagctcaaatttgaaagct
ggca---gcaatgt-ccgcattgtaatctc----gagagttgttttccgcgctgga-cca
cgtacaagttccttggaataggatgtcatagagggtgaaaatcccgtacttgatgtggac
gcccagt-gctttgtgatacatcttcgaagagtcgagttgtttgggaatgcagctcaaaa
tgggtggtaaattccatctaaagctaaatattggggagagaccgatagcgaacaagtacc
gtgagggaaagatgaaaagcactttggaaagagagttaaacagtacgtgaaattgtcaaa
agggaag-catttgaagtcagacgtgtgttgcagtattcagcc-ttgc--ttttgcttgg
tgtatttgctg-tagtacaggccaacatcagttttgaatggcggataagggtatggagaa
tgtggcaccctc--gggtgtg-ttatagctctgtactggatacgttgtttgggactgagg
aacgcagcgcgcc-gtaaggcagaccctcg??????????????????????????????
????????????
>E._kishianum_AB180354.1/AB177555.1
gggaagtcgctttcgagcact-tctcta---ca-ttcatt---tcctt-taaacacctgt
gaat-cgttgctgagtttgctcagtggcaccattttatacacaaacactatgatgtttag
aacgtaaatatt-ttt-aaaaacaaaaatacaacttttgacaacggatctcttggttctc
ccatcgatgaagaacgcagcgaaatgcgataagtaatgtgaattgcagaattcagtgaat
catcgaatctttgaacgcaccttgcgctccttggtattccttggagcatgcctgtttgag
tgtcttgaatatctctgctcttgtagttttat-------tattaaa--tt--gcaacgag
t---cgggtccttg-ggtctgcttgcggttt-gtt--ac-gaacacaa-gcttaccttaa
atgtattagctggatttcagt--agagttgttaagtaacattgaaaactctcataatat-
gaaatctgctt--tccaatcagttttgtctcttatgtagacattactat-tttatctatt
ttggcctcaaatcagg-------cggcgagtgaagcgggatgagctcaaatttgaaagct
ggca---gcaatgt-ccgcgttgtaatctc----gagagttgttttccgcgctgga-cca
cgtacaagttccttggaataggatgtcatagagggtgaaaatcccgtacttgatgtggac
gcccagt-gctttgtgatacatcttcgaagagtcgagttgtttgggaatgcagctcaaaa
tgggtggtaaattccatctaaagctaaatattggggagagaccgatagcgaacaagtacc
gtgagggaaagatgaaaagcactttggaaagagagttaaacagtacgtgaaattgtcaaa
agggaag-catttgaagtcagacg????????????????????????????????????
????????????????????????????????????????????????????????????
????????????????????????????????????????????????????????????
????????????????????????????????????????????????????????????
????????????
>E._camelliae_AB180317.1/AB176712 
gggagattgctttcgagcatc-ttccga---ttcttttta---gatct-tacacacctgt
gcat-cgttgtcgagttcgctcgatggcaaaacttt-attacacacacgaaaatgttaag
aaagtcttaaac------taaaataaaacacaacttttgacaacggatctcttggttctc
ccatcgatgaagaacgcagcgaaatgcgataagtaatgtgaattgcagaattcagtgaat
catcgaatctttgaacgcaccttgcgctccttggtattccttggagcatgcctgtttgag
tgtcttgaaattctctactattcaactttttt-------cacgaat--cg--ttgaacaa
g---taggtgcctg-ggcttgcttgcggtttggtt--ac-agacacac-gctcgccttaa
atgcattagctggacttcagt--agagttgttaagtaacattgaaaactcttgtcat-c-
gaagtctgctt--tcgaacctgtctcctcttc--tgaggtagatgtatattttttcaatt
ttggcctcaaatcaggtaggactcggcgagtgaagcgggatgagctcaaatttgaaagct
ggca---gcaatgc-ccgcattgtaatctc----gagaaatgttttccgcgcggga-cta
cgtacaagttgcttggaatagcatgtcatagagggtgagaaccccgtccttgatgtagcc
gccccgtcgctttgtgatacattttcgaagagtcgagttgtttgggaatgcagctcaaaa
tgggtggtaaattccatctaaagctaaatattggggagagaccgatagcgaacaagtacc
gtgagggaaagatgaaaagcactttggaaagagagttaaacagtacgtgaaattgtcaaa
agggaag-catttaaagtcagacgtgtattgcagtattcagcc-ttgc--ttttgcttgg
tgtatttgctg-tcgtacaggccaacatcagttttgactgacggataagggtagagagaa
tgtggcaccctc--gggtgtg-ttatagctctttactggatacgtcgattgggactgagg
aacgcagcgcgcc-gtaaggcagaccttcgggtac-tttcgc-gcttaggatgtt-ggc-
gtaatgtcttta
>E._camelliae-oleiferae_AB262798.1/AB262794.1
gggagattgctttcgagcatc-ttccga---tt-ttttca---gatct-tacacacctgt
gcat-cgttgtcgagttcgctcgatggcaaaacttt-taaacacacacgaaaatgttgag
aaagtctaaact-----ataaaataaaacacaacttttgacaacggatctcttggttctc
ccatcgatgaagaacgcagcgaaatgcgataagtaatgtgaattgcagaattcagtgaat
catcgaatctttgaacgcaccttgcgctccttggtattccttggagcatgcctgtttgag
tgtcttgaaattctctactatccaactttttt-------cacgaag--ag--ctggacaa
g---taggtgcctg-ggcttgcttgcggtttggtt--ac-agacacac-gctcgccttaa
atgcattagctggacttcagt--agagttgttaagtaacattgaaaactcttgtcat-c-
gaagtctgctt--tcgaacctgtctcctcttc--tgaggtagatttttt-tttcaatttt
ggggcctcaaatcaggtaggactcggcgagtgaagcgggatgagctcaaatttgaaagct
ggca---gcaatgc-ccgcattgtaatctc----gagaaatgttttccgcgcggga-cta
cgtacaagttgcttggaatagcatgtcatagagggtgagaaccccgtccttgatgtagcc
gccccgtcgctttgtgatacattttcgaagagtcgagttgtttgggaatgcagctcaaaa
tgggtggtaaattccatctaaagctaaatattggggagagaccgatagcgaacaagtacc
gtgagggaaagatgaaaagcactttggaaagagagttaaacagtacgtgaaattgtcaaa
agggaag-catttaaagtcagacgtgtattgcagtattcagcc-ttgc--ttttgcttgg
tgtttttgctg-tcgtacaggccaacatcagttttgactgacggataagggtatggagaa
tgtggcaccctc--gggtgtg-ttatagctctatactggatacgtcgattgggactgagg
aacgcagcgcgcc-gtaaggcagaccttcgggtac-tttcgc-gcttaggatgtt-ggc-
gtaatgtcttta
>E._gracile_KJ767650.1/KJ767651.1
gggagattgctttcgagcatc-ttccga---tt-ttttca---gatct-tacacacctgt
gcat-cgttgtcgagttcgctcgatggcaaaacttt-taaacacacacgaaaatgttgag
aaagtctaaaact----ataaaataaaacacaacttttgacaacggatctcttggttctc
ccatcgatgaagaacgcagcgaaatgcgataagtaatgtgaattgcagaattcagtgaat
catcgaatctttgaacgcaccttgcgctccttggtattccttggagcatgcctgtttgag
tgtcttgaaattctctactatccaactttttt-------cacgaag--ag--ctggacaa
g---taggtgcctg-ggcttgcttgcggtttggtt--ac-agacacac-gctcgccttaa
atgcattagctggacttcagt--agagttgttaagtaacattgaaaactcttgtcat-c-
gaagtctgctt--tcgaacctgtctcctcttc--tgaggtagatgtata-tttttcaatt
ttggcctcaaatcaggtaggactctgaacttaaagcgggatgagctcaaatttgaaagct
ggca---gcaatgc-ccgcattgtaatctc----gagaaatgttttccgcgcggga-cta
cgtacaagttgcttggaatagcatgtcatagagggtgagaaccccgtccttgatgtagcc
gccccgtcgctttgtgatacattttcgaagagtcgagttgtttgggaatgcagctcaaaa
tgggtggtaaattccatctaaagctaaatattggggagagaccgatagcgaacaagtacc
gtgagggaaagatgaaaagcactttggaaagagagttaaacagtacgtgaaattgtcaaa
agggaag-catttaaagtcagacgtgtattgcagtattcagcc-ttgc--ttttgcttgg
tgtttttgctg-tcgtacaggccaacatcagttttgactgacggataagggtatggagaa
tgtggcaccctc--gggtgtg-ttatagctctatactggatacgtcgattgggactgagg
aacgcagcgcgcc-gtaaggcagaccttcgggtac-tttcgc-gcttaggatgtt-ggc-
gtaatgtcttta
>E._euryae_EU692759.1/EU692779.1
gggagattgctttcgagcatc-ttccga---tt-ttttca---gatct-tacacacctgt
gcat-cgttgtcgagttcgctcgatggcaaaacttt-taa--anacacgaaaatgttgag
aaagtctaaaact----ataaaataaaacacaacttttgacaacggatctcttggttctc
ccatcgatgaagaacgcagcgaaatgcgataagtaatgtgaattgcagaattcagtgaat
catcgaatctttgaacgcaccttgcgctccttggtattccttggagcatgcctgtttgag
tgtcttgaaattctctactatccaactttttt-------cacgaaa--gg--ctggacaa
g---taggtgcctg-ggcttgcttgcggtttggtt--ac-agacacac-gctcgccttaa
atgcattagctggacttcagt--agagttgttaagtaacattgaaaactcttgtcat-c-
gaagtctgctt--tcgaacctgtctcctcttc--tgaggtagatgtata-tttttcaatt
ttggcctcaaatcaggtaggactcggcgagtgaagcgggatgagctcaaatttgaaagct
ggca---gcaatgc-ccgcattgtaatctc----gagaaatgttttccgcgcggga-cta
cgtacaagttgcttggaatagcatgtcatagagggtgagaaccccgtccttgatgtagcc
gccccgtcgctttgtgatacattttcgaagagtcgagttgtttgggaatgcagctcaaaa
tgggtggtaaattccatctaaagctaaatattggggagagaccgatagcgaacaagtacc
gtgagggaaagatgaaaagcactttggaaagagagttaaacagtacgtgaaattgtcaaa
agggaag-catttaaagtcagacgtgtattgcagtattcagcc-ttgc--ttttgcttgg
tgtttttgctg-tcgtacaggccaacatcagttttgactgacggataagggtatggagaa
tgtggcaccctc--gggtgtg-ttatagctctatactggatacgtcgattgggactgagg
aacgcagcgcgcc-gtaaggcagaccttcgggtac-tttcgc-gcttagga?????????
????????????
>E._gracile_DQ663700.1/DQ663699.1
gggagattgctttcgagcatc-ttccga---tt-ttttca---gatct-tacacacctgt
gcat-cgttgtcgagttcgctcgatggcaaaacttt-taaacacacacgaaaatgttgag
aaagtctaaaact----ataaaataaaacacaacttttgacaacggatctcttggttctc
ccatcgatgaagaacgcagcgaaatgcgataagtaatgtgaattgcagaattcagtgaat
catcgaatctttgaacgcaccttgcgctccttggtattccttggagcatgcctgtttgag
tgtcttgaaattctctactatccaactttttt-------cacgaaa--ag--ctggacaa
g---taggtgcctg-ggcttgcttgcggtttggtt--ac-agacacac-gcttgccttaa
atgcattagctggacttcagt--agagttgttaagtaacattgaaaactcttgtcat-c-
gaagtctgctt--tcgaacctgtctcctcttc--tgaggtagatgtata-tttttcaatt
---------------------gtcggcgagtgaagcgggatgagctcaaatttgaaagct
ggca---gcaatgc-ccgcattgtaatctc----gagaaatgttttccgcgcggga-cta
cgtacaagttgcttggaatagcatgtcatagagggtgagaaccccgtccttgatgtagcc
gccccgtcgctttgtgatacattttcgaagagtcgagttgtttgggaatgcagctcaaaa
tgggtggtaaattccatctaaagctaaatattggggagagaccgatagcgaacaagtacc
gtgagggaaagatgaaaagcactttggaaagagagttaaacagtacgtgaaattgtcaaa
agggaag-catttaaagtcagacgtgtattgcagtattcagcc-ttgc--ttttgcttgg
tgtttttgctg-tcgtacaggccaacatcagttttgactgacggataagggtatggagaa
tgtggcaccctc--gggtgtg-ttatagctctatactggatacgtcgattgggactgagg
aacgcagcgcgcc-gtaaggcagaccttcgggtac-tttcgc-gcttaggatgtt-ggc-
gtaatgtcttta
>E._vexans_MT581939.1/MT588787.1
gggagattgctttcgagcatc-gcccga---ca-cttttg---attc--tatacacccgc
-----cgtcgagatttatcttgatgtgcatt-ttttttacacacacgaaaatcagtctat
aaactatatacatata-ataaaataaaacacaacttttgacaacggatctcttggttctc
ccatcgatgaagaacgcagcgaaatgcgataagtaatgtgaattgcagaattcagtgaat
catcaaatctttgaacgcaccttgcgctccttggtattccttggagcatgcctgtttgag
tgtcttgaatatctcctctcattcatttttt--------aactaaa--ga--tggatcga
g---agggtccttg-ggcttgcattggatgt---------acttttat-gcttgccttaa
atgcattagctggatttcagt--agagttgttaagtaacattgaaaactcttgtgat-c-
gaaatctgctt--ctaatccatatcttgatttca-------gagatata-attttcaact
ttggcctcaaatcaggt------cggcgagtgaagcgggatgagctcaaatttgaaagct
ggca---gcaatgt-ccgcattgtaatctc----gagaaatgttttccgcgcagga-cca
tgtacaagttgcttggaatagcatgtcatagagggtgaaaaccccgtacttgatatggac
gccctgtcgctttgtgatacattttcgaagagtcgagttgtttgggaatgcagctcaaaa
tgggtggtaaattccatctaaagctaaatattggggagagaccgatagcgaacaagtacc
gtgagggaaagatgaaaagcactttggaaagagagttaaacagtacgtgaaattgtcaaa
agggaag-catttgaagtcagacgtgtattgcagtattcagcc-ttgc-tttttgcttgg
tgtatttgctg-tattacaggccaacatcagttttggacaacggataagggtatggagaa
tgtggcatcttt--ggatgtg-ttatagctctatactggatacgttgactgggactgagg
aacgcagcgcacc-gtaaggcagacctttgggtac-ttttgc-gcttaggagt---ggc?
????????????
>E._siroboe_LC656021.1/LC656026.1
gagggatcgctttcgagcatc-cttcga---ct-cttttctcatgatt-tacacacctgt
gaac-cgttgccgagtccgctcggtggcaacc-tttacacacacacgt--aacagtatag
aaagtataaac------tataaaacaaaaacaacttttgacaacggatctcttggttctc
ccatcgatgaagaacgcagcgaaatgcgataagtaatgtgaattgcagaattcagtgaat
catcgaatctttgaacgcaccttgcgctccttggtattccttggagcatgcctgtttgag
tgtcttgaaattctctgttcctttgtttttgttc----attcgaaa--gc--gaagcgaa
t---caggtccctg-ggcctgcttgtggtt------------acacaa-gcttgccttaa
atacagtagctgggcttcagc--agagttgttaagtaacattgaaaactctcgtaaaac-
ggagcctgctc--tctaatcgccgtcact--------------ggcacc-atttttctat
ttggcctcaaatcaggtaggactcggcgagtg-accgggatgagctc-aatttgaaagct
ggc----ccaatgt-ccgcgttgtaatctc----gagagatgttttccgcgtggga-cca
cgtacatgttccttggaataggatgtcatagagggtgaaaaccccgtacttgacgtggac
gccccat-gctttgtgatacatcttcgaagagtcgagttgtttgggaatgcagctcaaaa
tgggtggtaaattccatctaaagctaaatattggggagagaccgatagcgaacaagtacc
gtgagggaaagatgaaaagcactttggaaagagagttaaacagtacgtgaaattgtcaaa
agggaag-cacttaaagtcagacatgtatcgtagtattcagcc-ttgc--ttttgcttgg
tgtttttgctg-cagtacaggccaacatcagttttggatggcggataagggtacggggaa
cgtggcaccctc--gggtgtg-ttatagccctgtactagatacgtcgtctgggactgagg
aatgcagcgcgcc--taaggcaggccctcgggcac-tttcgc-gcttaggatgtt-ggc-
gtaatggcttta
>E._symploci-japonicae_AB180677.1/-
gaggggtcgctttcgagcatc-cttcga---ct-cttttct-atgatt-tacacacctgt
gaac-cgttgccgagtccgctcggtggcacac-tttacacacacacacgaaaaagtatag
aaagtataaac------ataaaaacaaatacaacttttgacaacggatctcttggttctc
ccatcgatgaagaacgcagcgaaatgcgataagtaatgtgaattgcagaattcagtgaat
catcgaatctttgaacgcaccttgcgctccttggtattccttggagcatgcctgtttgag
tgtcttgaaattctctgttcctttgtttttgttc----attcgaaa--gc--agagcgaa
t-ctcaggtccctg-ggcctgcttgtggtt------------acacaa-gcttgccttaa
atacagtagctgggcttcagc--agagttgttaagtaacattgaaaactctcgtaacat-
ggagcctgctt--tccaaccgccgtgact--------------ggcacc-attattattt
ttggcctcaaatcaggtaggact?????????????????????????????????????
????????????????????????????????????????????????????????????
????????????????????????????????????????????????????????????
????????????????????????????????????????????????????????????
????????????????????????????????????????????????????????????
????????????????????????????????????????????????????????????
????????????????????????????????????????????????????????????
????????????????????????????????????????????????????????????
????????????????????????????????????????????????????????????
????????????????????????????????????????????????????????????
????????????
>E._reticulatum_AB180377.1/AB180381.1
gggaggttgctttcgagcatt-tcccga------ttcatt---atcc--tataaacccgc
-----cgtcgagagcaatcttgattggcaaccttttctacacacgaaaattaaagtctat
tatttaataat--act-taataacaaaacacaacttttgacaacggatctcttggttctc
ccatcgatgaagaacgcagcgaaatgcgataagtaatgtgaattgcagaattcagtgaat
catcgaatctttgaacgcaccttgcgctccttggtattccttggagcatgcctgtttgag
tgtcttgaatatctcctcttcccatctttctt-------aattgag--ag--atttcggg
ctagagggtgcttg-ggcttgcatggat----gaa--ca-atccttat-gctcgccttaa
atgcattagctggacttcagt--agagttgttaagtaacattataaactcttgtaaa-c-
gaagtctgctt--tccaaccctttttccatcttatgatgtggaaaaaat-caattctatt
ttgacctcaaatcaggtaggactcggcgagtgaagcgggatgagctcaaatttgaaagct
ggca---gtcatgt-ccgcattgtaatctc----gagaaatgttttccgcgtagga-cca
tgtacaagttgcttggaatagcatgtcatagagggtgagaaccccgtacttgatatggac
gccctat-gctttgtgatacattttcgaagagtcgagttgtttgggaatgcagctcaaaa
tgggtggtaaattccatctaaagctaaatattggggagagaccgatagcgaacaagtacc
gtgagggaaagatgaaaagcactttggaaagagagttaaacagtacgtgaaattgtcaaa
agggaag-catttgaagtcagacgtgtattgcagtattcagcc-ttgcttttttgcttgg
tgtatttgctg-tagtacaggccaacatcagttttggttgatggataagggtatggagaa
tgtggcatcctt--ggatgtg-ttatagctctatactggatacattgactgggactgagg
aacgcagcgcgcccgtaaggcagaccttcgggtacttttcgc-gcttaggatgtt-ggc-
gtaatgtcttta
>E._symploci_MK020095.1/-
gagggatcgctttcgagcatc-cttcga---ct-tttctc--atgatt-tacacacctgt
gaac-cgttgccgagtccgctcggtggcacca-ttttcatacacacga----aagtatag
aacgtaacaaa------aacaaaacaaaaacaacttttgacaacggatctcttggttctc
ccatcgatgaagaacgcagcgaaatgcgataagtaatgtgaattgcagaattcagtgaat
catcgaatctttgaacgcaccttgcgctccttggtattccttggagcatgcctgtttgag
tgtcttgaaaatctctgttcctctatttctt--------aacggaa--ac--ggagcgaa
t---caggtccctg-ggcttgcttgtgaagt-gt------gttcacaa-gcttgcctgaa
atgcagtagctgggcttcagc--agagttgttaagtaacattgaaaactctcgtaaatc-
ggagcctgctt--ccaatcgcctgtactggc-----------------a-cctttctatt
ttggcctcaaatcaggtaggact?????????????????????????????????????
????????????????????????????????????????????????????????????
????????????????????????????????????????????????????????????
????????????????????????????????????????????????????????????
????????????????????????????????????????????????????????????
????????????????????????????????????????????????????????????
????????????????????????????????????????????????????????????
????????????????????????????????????????????????????????????
????????????????????????????????????????????????????????????
????????????????????????????????????????????????????????????
????????????
>E._maculosum_KR262384.1/-
ggcaagacgctttcgagctcttcctcta---ca-ttcttt---attcc-ttaacacctgt
gaat-cgttgctgagtccgctcagtggcacc-ttttttacacacacactttatagtttag
aacgttaaaaa---ca-taaaataaaaatacaacttttgacaacggatctcttggttctc
ccatcgatgaagaacgcagcgaaatgcgataagtaatgtgaattgcagaattcagtgaat
catcgaatctttgaacgcaccttgcgctccttggtattccttggagcatgcctgtttgag
agtcttgaatatctctgctttcatttttttgttt-----tacgaaa--ag--atgacaag
t---caggtccttg-ggtctgcttgcggttt-gtt--ac-gaacacaa-gcttaccttaa
atgaattagctggacttcagc--agagttgttaagtaacattgaaaactctcgtaatat-
gaagtctgctc--tctaatcattctcctttg-------------gagat-actttctatt
ttggcctcaaatcaggtaggact?????????????????????????????????????
????????????????????????????????????????????????????????????
????????????????????????????????????????????????????????????
????????????????????????????????????????????????????????????
????????????????????????????????????????????????????????????
????????????????????????????????????????????????????????????
????????????????????????????????????????????????????????????
????????????????????????????????????????????????????????????
????????????????????????????????????????????????????????????
????????????????????????????????????????????????????????????
????????????
>E._vaccinii-uliginosi_ON117816.1/-
ggaaagttgctttcgagcact-tttcta---ca-ttcatt---tttcc-taaacacctgt
gcat-cgttactgagtttgctcagtggcaccatttattacatacactattttatgtttag
aacgttataaattatt-taaaacaaatatacaacttttgacaacggatctcttggttctc
ccatcgatgaagaacgcagcgaaatgcgataagtaatgtgaattgcagaattcagtgaat
catcgaatctttgaacgcaccttgcgctccttggtattccttggagcatgcctgtttgag
tgtcttgaatatctctgctcttgtagtttttttttaaaaaattaaa--tg--acaacgag
t---caggtccttg-ggtttgcttgcggttt-gtt--ac-aaacacaa-gcttaccttaa
atgaattagctggatttcagt--agagttgttaagtaacattgaaaactctcgtaatatg
gaaatctgctt--tctaatcagactagtctttgttgactatctacccat-tttttcaatt
ttggcctcaaatcaggtaggact?????????????????????????????????????
????????????????????????????????????????????????????????????
????????????????????????????????????????????????????????????
????????????????????????????????????????????????????????????
????????????????????????????????????????????????????????????
????????????????????????????????????????????????????????????
????????????????????????????????????????????????????????????
????????????????????????????????????????????????????????????
????????????????????????????????????????????????????????????
????????????????????????????????????????????????????????????
????????????
>E._ledi_ON117815.1/-
ggggagttgctttcgagcact-cttctattata-ttcttt---attc--ctaacacctgt
gaat-cgttgctgagtttgctcagtggcacctttttttacacaaacactttaaagtatag
aacgtataaaa--acataaaaacaaaaatataacttttgacaacggatctcttggttctc
ccatcgatgaagaacgcagcgaaatgcgataagtaatgtgaattgcagaattcagtgaat
catcgaatctttgaacgcaccttgcgctccttggtattccttggagcatgcctgtttgag
tgtcttgaatatctctgctcctcaatttttt--------aacgaaa--gttggcttggag
t---caggtccttg-ggcttgcctgcggttt-gtt--ac-aaacacac-gcttgccttaa
atgcattagctggatttcaga--agagttgttaagtaacattgaaaactctcgtaatat-
gaagtctgctt--tctaacggaattttattc--------------------attatatct
ttggcctcaaatcaggtaggactcggcgagtgaagcgggatgagctcaaatttaaaagct
ggca---gtaatgtcccgcgttgtaatcctcgagaaaatgtttttcccgcgctggacccg
tgtacaagtctcctgaa???????????????????????????????????????????
????????????????????????????????????????????????????????????
????????????????????????????????????????????????????????????
????????????????????????????????????????????????????????????
????????????????????????????????????????????????????????????
????????????????????????????????????????????????????????????
????????????????????????????????????????????????????????????
????????????????????????????????????????????????????????????
????????????
>Laurobasidium hachijoense_AB180359.1/AB177562.1
ggcttgcccctctcgagggtg-ctcgtc--gta-atttct---atcca-caaaacaccgt
gaac-cctcgaaagaggcgtaa-------tttttttttctataaaaacacaaagtctatg
aaagtaacaaa--acataaaaaacaaaataaaacttttgacaacggatctcttggttctc
ccatcgatgaagaacgcagcgaaacgcgataggtattgtgaattgcagaa-tcagggaat
catcgaatttttgaacgcaccttgcgctccctggtattcctaggagcatgcctgtttgag
tgttgatagcctctccaaaccttggtttttt--------attaaat------caagtgct
t---tgggtccctg-ggcctgtagcggcgac-gtt--------------acttgccttaa
aaggatcaaagaagacccaat--cgga-tgttaagca----tgatatcctttggggttt-
-------------ttgaac----------------------aaaatcaa-aactatacat
acaacctcaaatcaggtaggactcggcgagtgaagcgggatgagctcaaatttgaaagct
ggcc---tcacggt-ccgcattgtaatttc----gagagatgttttccgcgttgga-cca
cgtacaagtctcctggaaaggagtgtcatagagggtgataaccccgtacttgatgtggac
gcccaag-gctttgtgatacatcttcgacgagtcgagttgtttgggaatgcagctccaaa
tgggtggtaaattccatctaaagctaaatattggggagagaccgatagcgaacaagtacc
gtgagggaaagatgaaaagcactttggaaagagagttaaacagtacgtgaaattgtcaaa
agggaag-cactggaggttagacgtgtgtcgttggattcagct-tttt--ctaaa---ag
tgtatttccgg-cggtacaggccagcatcggttttctgggccggataagggggagaggaa
cgtagctttcttcggaaagtg-ttatagcctctttcttgatacggcttgggggaccgagg
catgcagcgcgccttttaggcggaccttcgggtac-cttcgc-gcttaggatgct-ggc-
gtaatggccttc
>Tilletiopsis pallescens_AY259059.1/AY272004.1
?????????????cgaacctt-------------cacata---atttc-cacacacttgt
gaat-cgttggagcgttttttgtctggcaccctttaattattacaaacaccgagttaatg
gatgttgtaaacttgacagaaacaaaaatacaactttcgacaacggatctcttggttctc
ccatcgatgaagaacgcagcgaaacgcgatagttaatgtgaattgcagaattcagtgaat
catcgagtctttgaacgcatcttgcgctccttggtattccgaggagcatgcctgtttgag
tgtcatgaatccctcagcccccatcgttttt--------tgttaagcgattggcttgggt
c---tggatttgggcgtcttgccaatgcgct-ttt--tc-aagtgcttggctcgccttaa
agagattagctggaccccattccgagctggttcaactcgacgtgataatttcattcgtc-
gaggtatggttgg--------------------------------------------ctc
ttgcgagctgatcagccagg-------------tgtaggaatccggcaaatttgaaagct
ggcgtcttcgacgt-ccgcattgtaatctc----gagaagtgttttccgtgttgga-cca
tgtacaagttccttggaacaggacgtcatagagggtgagaatcccgtacttgacatggat
gcccaat-gctttgtgatacgctctccacgagtcgagttgtttgggaatgcagctcaaaa
tgggtggtaaattccatctaaagctaaatattggggagagaccgatagcgaacaagtacc
gtgagggaaagatgaaaagcactttggaaagagagttaaacagtacgtgaaattgtcgaa
agggaag-cgcttgaagtcagacatgc-tgctgagactcagcc-ttgg--ttttccttgg
tgtatttctca-gttggcaggccagcatcagttttggctgttggataagggtaggaggaa
tgtggcatcctc--ggatgtg-ttatagcctcttactggatacaac??????????????
????????????????????????????????????????????????????????????
????????????
