# Supplementary material for: The saprotrophic dimension of Exobasidium (Exobasidiales, Basidiomycota): evidence for greater diversity and ecological flexibility than previously recognized
Source: IMA Fungus. 2026 Mar 16;17:e180524. doi: 10.3897/imafungus.17.180524 (PMC13010171; doi:10.3897/imafungus.17.180524)
Supplement: Supplementary material 8 — Biogeography assessment using GlobalFungi database [file imafungus-17-e180524-s008.xlsx]

## Sheet: List1
Species	Abundance				Geography (%)									Substrate (%)										Biome (%)											Mean annual temperature (°C)	Mean annual precipitation (mm)
	number of samples	number of studies	Total reads	Relative reads frequency	North America	South America	Europe	Africa	Asia	Australia	Antarctica	Pacific Ocean	Atlantic Ocean	soil	rhizosphere soil	litter	deadwood	shoot	root	air	sediment	topsoil	water	cropland	forest	woodland	shrubland	grassland	desert	tundra	mangrove	anthropogenic	wetland	aquatic	MAT (avg)	MAP (Avg)	pH (AVG)	pH (Stdev)
Phyl 9 (= E. phylloplanum)	841	52	19730	0.037187	2.97265	0.356718	86.6825	0.118906	8.56124	0.832342	0	0	0	23.0678	0.356718	7.72889	4.04281	45.6599	8.44233	8.32342	0.118906	1.54578	0.713436	7.8478	69.7979	0.713436	3.09156	1.07015	0.118906	0	0	15.9334	0.356718	1.07015	7.91232	721.631	5.2	0.610672
E. arescens FJ896135	387	43	4668	0.0340463	0.258398	0	99.4832	0	0.258398	0	0	0	0	14.2119	0.258398	4.90956	6.97674	55.5556	14.7287	2.84238	0	0.516796	0	0.516796	90.4393	0.258398	0.258398	1.55039	0	0.516796	0	4.65116	1.80879	0	5.18333	780.5	4.74545	0.367705
E. vaccinii AB180362	122	21	879	0.0109211	0.819672	0	98.3607	0	0.819672	0	0	0	0	17.2131	0	2.45902	0	50	9.83607	18.8525	0	1.63934	0	2.45902	88.5246	2.45902	0	0	0	0	0	1.63934	4.91803	0	3.79672	701.91	4.72787	0.43492
Phyl 12 (E. miyabei clade)	111	35	870	0.00545731	6.30631	0	43.2432	0	50.4505	0	0	0	0	18.9189	1.8018	16.2162	3.6036	36.9369	4.5045	0.900901	0	15.3153	1.8018	11.7117	65.7658	2.7027	0	5.40541	0	0	0	14.4144	0	0
Phyl 3 (E. bisporum clade)	83	16	259	0.0041066	0	0	100	0	0	0	0	0	0	25.3012	0	0	10.8434	54.2169	1.20482	7.22892	0	1.20482	0	1.20482	80.7229	1.20482	2.40964	1.20482	0	0	0	13.253	0	0
E. camelliae AB180317	51	16	3634	0.112734	19.6078	3.92157	3.92157	1.96078	66.6667	1.96078	0	1.96078	0	49.0196	0	0	0	35.2941	7.84314	0	1.96078	0	5.88235	19.6078	15.6863	45.098	5.88235	1.96078	0	0	1.96078	3.92157	0	5.88235	19.4863	1375.86	4.21569	1.00236
Phyl 5 (E.maculosum clade)	43	14	255	0.00719051	23.2558	0	69.7674	0	6.97674	0	0	0	0	20.9302	0	0	0	74.4186	0	4.65116	0	0	0	0	79.0698	2.32558	0	0	0	0	0	18.6047	0	0
E. gracile KJ767650	35	9	154	0.00135605	45.7143	8.57143	0	0	40	5.71429	0	0	0	17.1429	0	0	0	68.5714	14.2857	0	0	0	0	0	85.7143	5.71429	2.85714	2.85714	0	0	0	2.85714	0	0	15.98	1401.91	5.38571	0.358257
E. miyabei AB180330 = Phyl 12	23	8	33	0.00240856	13.0435	0	65.2174	8.69565	13.0435	0	0	0	0	60.8696	0	0	0	13.0435	4.34783	21.7391	0	0	0	13.0435	73.913	0	0	0	0	0	0	13.0435	0	0	4.9	473.565	5.42174	0.460307
E. rhododendri DQ667153	22	10	104	0.00891549	0	0	100	0	0	0	0	0	0	68.1818	4.54545	0	0	9.09091	0	13.6364	0	4.54545	0	4.54545	59.0909	4.54545	4.54545	18.1818	0	9.09091	0	0	0	0	1.74545	1046.95	4.93636	0.419643
E. woronichinii AB180348	19	6	103	0.00688235	21.0526	0	73.6842	0	5.26316	0	0	0	0	94.7368	0	0	0	5.26316	0	0	0	0	0	0	89.4737	0	0	5.26316	0	5.26316	0	0	0	0	1.38947	897.947	5.23684	0.384174
E. rostrupii FJ896132	15	3	126	0.0591463	26.6667	0	73.3333	0	0	0	0	0	0	0	0	0	0	0	73.3333	0	0	0	26.6667	0	46.6667	0	0	0	0	0	0	0	26.6667	26.6667	5.54	1064.8	5.26667	0.241293
E. formosanum EU692775	11	5	83	0.00599852	63.6364	0	9.09091	0	0	27.2727	0	0	0	27.2727	0	0	0	63.6364	9.09091	0	0	0	0	0	100	0	0	0	0	0	0	0	0	0	11.4	2017.43	5.45455	0.242576
Phyl 11	10	7	132	0.0193502	10	0	50	0	40	0	0	0	0	40	20	10	0	30	0	0	0	0	0	0	70	0	0	0	0	0	0	30	0	0
Phyl 6	9	2	15	0.00539409	66.6667	0	33.3333	0	0	0	0	0	0	44.4444	0	22.2222	0	22.2222	0	0	0	11.1111	0	0	100	0	0	0	0	0	0	0	0	0
E. euryae EU692759	7	4	10	0.00471427	0	0	100	0	0	0	0	0	0	14.2857	0	0	0	85.7143	0	0	0	0	0	0	100	0	0	0	0	0	0	0	0	0	6.85714	834.429	5.44286	0.104978
E. inconspicuum AB180347	7	3	9	0.00287603	14.2857	0	0	0	85.7143	0	0	0	0	57.1429	0	0	0	0	0	0	0	42.8571	0	0	85.7143	0	0	0	0	0	0	0	14.2857	0	5.4	868.714	4.7	0.0372678
E. bisporum AB180364	5	2	6	0.002479	0	0	100	0	0	0	0	0	0	0	0	0	0	100	0	0	0	0	0	0	80	0	0	0	0	0	0	20	0	0	8.1	628.6	6.26	0.32
E. canadense EU692771	3	2	5	0.00330544	0	0	0	0	100	0	0	0	0	100	0	0	0	0	0	0	0	0	0	0	80	0	0	0	0	0	0	20	0	0	8.9	1141	6.03333	0.188562
E. uvae-ursi KY424482	3	2	183	0.354322	33.3333	0	66.6667	0	0	0	0	0	0	33.3333	0	0	0	66.6667	0	0	0	0	0	0	33.3333	0	66.6667	0	0	0	0	0	0	0	10.9333	428	6.56667	0.471405
E. bisporum AB180368	2	1	2	0.0147591	0	0	100	0	0	0	0	0	0	0	0	0	0	100	0	0	0	0	0	0	100	0	0	0	0	0	0	0	0	0	6.3	880	5.4	0
Phyl 8	2	2	2	0.00385728	0	0	100	0	0	0	0	0	0	0	0	0	0	100	0	0	0	0	0	50	50	0	0	0	0	0	0	0	0	0
E. caucasicum AB180682	1	1	761	10.1765	0	0	0	0	100	0	0	0	0	0	0	0	0	0	100	0	0	0	0	0	0	0	0	0	0	100	0	0	0	0	0.4	2278	5	0
E. dubium AB180319	1	1	5	0.00367801	0	0	0	0	100	0	0	0	0	0	0	0	0	0	100	0	0	0	0	0	100	0	0	0	0	0	0	0	0	0	11.1	1109	5.8	0
E. gracile DQ663700	1	1	2	0.142755	0	0	0	0	0	100	0	0	0	100	0	0	0	0	0	0	0	0	0	0	100	0	0	0	0	0	0	0	0	0	0	0	5.4	0

## Sheet: Phyl 9 (= E. phylloplanum)
E. phylloplanum (phyl 9)	CCTGCGGAAGGATCATTATTGAATTGTAAAAATGGGGAGTCGCTTTCGAGCACTCCTCTACATTCTTTATTCCTAAACACCTGTGAATCGTTGCTGAGTTCGCTCAGTGGCACCAATTTATACACACTTTATAGTTTTGAACGTAAAAAACAAAAAACAAAAATATAACTTTTGACAACGGATCTCTTGGTTCTCCCATCGATGAAGAACGCAGCGAAATGCGATAAGTAATGTGAATTGCAGAATTCAGTGAATCATCGAATCTTTGAACGCACCTTGCGCTCCTTGGTATTCCTTGGAGCATGCCTGTTTGAGTGTCTTGAATATCTCTACTCCTCAATTTTTTAATTAAGATTGGTTTGGAGTTAGGTCCTTGGGCTTGCTTGCGGTTTGTTACGA…
seq	ID	paper	permanent_id	sample_type	latitude	longitude	continent	year_of_sampling_from	year_of_sampling_to	Biome	primers	MAT	MAP	pH	SOC	ITS_total	manipulated	abundances	relative abundance		autors	source
ITS2	67893	1	GF05031510S	soil	64.3235	24.0249	Europe	2018	2018	woodland	ITS9MUNngs/ITS4ngsUni	3.4	494	4.4	19.3	3234	0	1	0.0309215	10.1038/s41467-023-37937-4	Labouyrie, M., Ballabio, C., Romero, F., Panagos, P., Jones, A., Schmid, M.W., Mikryukov, V., Dulya, O., Tedersoo, L., Bahram, M. and Lugato, E.
ITS1	67893	1	GF05031510S	soil	64.3235	24.0249	Europe	2018	2018	woodland	ITS9MUNngs/ITS4ngsUni	3.4	494	4.4	19.3	3234	0	1	0.0309215
ITS2	37040	10	GF05030188S	water	63.5494	19.7781	Arctic Ocean	2018	2018	aquatic	NS1short/RCA95m	4.1	607	4.3	18.3	9632	0	2	0.0207641	10.1093/femsec/fiac120	Vass, M., Eriksson, K., Carlsson-Graner, U., Wikner, J. and Andersson, A.
ITS2	57127	10	GF05030241S	water	63.5607	19.795	Arctic Ocean	2018	2018	aquatic	NS1short/RCA95m	4.1	601	4.2	20	2827	0	1	0.0353732
ITS1	37040	10	GF05030188S	water	63.5494	19.7781	Arctic Ocean	2018	2018	aquatic	NS1short/RCA95m	4.1	607	4.3	18.3	9632	0	2	0.0207641
ITS2	29891	14	GF05029494S	root	46.7648	6.2538	Europe	2018	2018	forest	ITS86F/ITS4	8.2	1186	5.5	18.9	4245	0	1	0.0235571	10.1111/nph.16789	Van Geel, M., Jacquemyn, H., Peeters, G., Acker, K., Honnay, O. and Ceulemans, T.	ericoid mycorrhizal fungi diversity associated with roots of Ericaceae plants
ITS2	16646	22	GF05028483S	water	53.143	13.027	Europe	2014	2014	aquatic	NS1_short/RCA95m	9	560	NA	NA	30900	0	1	0.00323625	10.1111/1755-0998.12937	Heeger, F., Bourne, E.C., Baschien, C., Yurkov, A., Bunk, B., Spröer, C., Overmann, J., Mazzoni, C.J. and Monaghan, M.T.
ITS1	16646	22	GF05028483S	water	53.143	13.027	Europe	2014	2014	aquatic	NS1_short/RCA95m	9	560	NA	NA	30900	0	1	0.00323625
ITS2	52730	30	GF05028169S	root	-3.98022	-79.0838	South America	2015	2015	forest	fITS7/ITS4	16.6	1042	5.4	10.2	77970	0	2	0.00256509	10.1111/1758-2229.13121	Dueñas, J.F., Hempel, S., Homeier, J., Suárez, J.P., Rillig, M.C. and Camenzind, T.	fungal diversity associated with roots of tropical montane forest
ITS2	4712	38	GF05027166S	root	51.18	10.37	Europe	2017	2017	forest	ITS3_KYO2/ITS4	8.1	572	5.5	15.6	56550	0	1	0.00176835	10.3390/microorganisms9102131	Khokon, A.M., Schneider, D., Daniel, R. and Polle, A.	assemblages in temperate forests
ITS2	18575	38	GF05026988S	root	48.42	9.44	Europe	2017	2017	forest	ITS3_KYO2/ITS4	7.6	908	6.2	11.3	26185	0	4	0.0152759
ITS2	27759	38	GF05027230S	root	51.14	10.39	Europe	2017	2017	forest	ITS3_KYO2/ITS4	8.1	616	6	14.8	66717	0	2	0.00299774
ITS2	34611	38	GF05026920S	root	48.4	9.45	Europe	2017	2017	forest	ITS3_KYO2/ITS4	7.8	903	5.6	18.1	34872	0	9	0.0258087
ITS2	1254	50	GF05026165S	soil	47.22	7.82	Europe	2014	2014	forest	ITS3/ITS4	10	1132	5.4	24.7	30962	0	1	0.00322977	10.1093/femsec/fiab165	Gschwend, F., Hartmann, M., Mayerhofer, J., Hug, A.S., Enkerli, J., Gubler, A., Meuli, R.G., Frey, B. and Widmer, F.
ITS2	2476	50	GF05025969S	soil	47.22	7.82	Europe	2014	2014	forest	ITS3/ITS4	10	1132	5.4	24.7	30169	0	2	0.00662932
ITS2	3502	50	GF05026090S	soil	47.22	7.82	Europe	2012	2012	forest	ITS3/ITS4	10	1132	5.4	24.7	42068	0	1	0.0023771
ITS2	10979	50	GF05025870S	soil	47.64	8.82	Europe	2012	2012	forest	ITS3/ITS4	9.2	1162	5.4	18.4	55897	0	1	0.001789
ITS2	22280	50	GF05025935S	soil	46.03	8.83	Europe	2012	2012	forest	ITS3/ITS4	6.4	2236	5.8	19.9	21289	0	1	0.00469726
ITS2	32797	50	GF05025804S	soil	47.64	8.82	Europe	2015	2015	forest	ITS3/ITS4	9.2	1162	5.4	18.4	42399	0	1	0.00235855
ITS2	31359	55	GF05024791S	soil	66.9	-135.233	North America	2015	2015	forest	gITS7/ITS4	-6.3	379	4.9	9.7	84067	0	42	0.0499602	10.1093/femsec/fiac074	Zhou, X., Sun, H., Heinonsalo, J., Pumpanen, J. and Berninger, F.
ITS2	37814	55	GF05024790S	soil	66.9	-135.233	North America	2015	2015	forest	gITS7/ITS4	-6.3	379	4.9	9.7	111893	0	17	0.0151931
ITS2	58972	55	GF05024750S	soil	66.9	-135.233	North America	2015	2015	forest	gITS7/ITS4	-6.3	379	4.9	9.7	70065	0	1	0.00142725
ITS2	60076	55	GF05024776S	soil	66.9	-135.233	North America	2015	2015	forest	gITS7/ITS4	-6.3	379	4.9	9.7	76675	0	3	0.00391262
ITS2	4144	71	GF05023846S	deadwood	60.1628	25.0945	Europe	2018	2018	forest	gITS7/ITS4	5.7	614	4.7	19.4	34491	0	6	0.0173958	10.1111/1462-2920.15903	Korhonen, A., Miettinen, O., Kotze, J.D. and Hamberg, L.	není jasné, jestli epifyt nebo endo
ITS2	13730	71	GF05023956S	deadwood	60.2636	24.7895	Europe	2018	2018	forest	gITS7/ITS4	5.4	624	5.1	15.2	38449	0	2	0.0052017
ITS2	15995	71	GF05024034S	deadwood	60.224	24.9295	Europe	2018	2018	forest	gITS7/ITS4	5.5	658	5.2	18.5	60258	0	2	0.00331906
ITS2	16209	71	GF05023965S	deadwood	60.2622	24.865	Europe	2018	2018	forest	gITS7/ITS4	5.5	612	5.5	16.6	48475	0	1	0.00206292
ITS2	31535	71	GF05024024S	deadwood	60.2489	24.9155	Europe	2018	2018	forest	gITS7/ITS4	5.5	632	5	17.6	49807	0	1	0.00200775
ITS2	36055	71	GF05023898S	deadwood	60.2313	25.1573	Europe	2018	2018	forest	gITS7/ITS4	5.6	633	5.2	17.3	67142	0	1	0.00148938
ITS2	36432	71	GF05024102S	deadwood	60.2124	25.023	Europe	2018	2018	forest	gITS7/ITS4	5.7	601	5.4	17.5	60298	0	1	0.00165843
ITS2	38125	71	GF05024109S	deadwood	60.1344	24.5553	Europe	2018	2018	forest	gITS7/ITS4	5.6	666	4.4	20.9	29941	0	1	0.0033399
ITS2	39018	71	GF05024039S	deadwood	60.2237	24.9294	Europe	2018	2018	forest	gITS7/ITS4	5.5	658	5.2	18.5	38099	0	5	0.0131237
ITS2	39020	71	GF05023968S	deadwood	60.2622	24.865	Europe	2018	2018	forest	gITS7/ITS4	5.5	612	5.5	16.6	50542	0	1	0.00197855
ITS2	40168	71	GF05024079S	deadwood	60.1977	25.1064	Europe	2018	2018	forest	gITS7/ITS4	5.7	622	4.8	17.7	42848	0	1	0.00233383
ITS2	40740	71	GF05023966S	deadwood	60.2622	24.865	Europe	2018	2018	forest	gITS7/ITS4	5.5	612	5.5	16.6	34208	0	1	0.00292329
ITS2	42578	71	GF05023866S	deadwood	60.2269	25.0444	Europe	2018	2018	forest	gITS7/ITS4	5.6	640	5	15.8	39307	0	1	0.00254408
ITS2	54068	71	GF05023863S	deadwood	60.222	25.0469	Europe	2018	2018	forest	gITS7/ITS4	5.6	641	4.9	17.5	43821	0	2	0.00456402
ITS2	54361	71	GF05023878S	deadwood	60.2481	25.156	Europe	2018	2018	forest	gITS7/ITS4	5.6	632	4.9	18.9	51209	0	3	0.00585835
ITS2	54939	71	GF05024033S	deadwood	60.224	24.9295	Europe	2018	2018	forest	gITS7/ITS4	5.5	658	5.2	18.5	43597	0	1	0.00229374
ITS2	54943	71	GF05023894S	deadwood	60.2303	25.1571	Europe	2018	2018	forest	gITS7/ITS4	5.6	633	5.4	17.4	57535	0	2	0.00347614
ITS2	60809	71	GF05024069S	deadwood	60.1975	25.1067	Europe	2018	2018	forest	gITS7/ITS4	5.7	622	4.8	17.7	39177	0	1	0.00255252
ITS1	793	72	GF05023838S	shoot	43.75	-0.216667	Europe	2010	2010	forest	ITS1F/ITS2	13.9	977	6.1	7.1	6735	0	1	0.0148478	10.1371/journal.pone.0100668	Coince, A., Cordier, T., Lengellé, J., Defossez, E., Vacher, C., Robin, C., Buée, M. and Marçais, B.	buk - listy i kořeny, není jasné, kde je Exobasidium
ITS2	9680	77	GF05023541S	shoot	40.1523	23.9125	Europe	2014	2014	shrubland	ITS3/ITS4	16.4	642	6.9	7	19686	0	8	0.040638	10.1007/s00248-021-01712-z	Katsoula, A., Vasileiadis, S., Karamanoli, K., Vokou, D. and Karpouzas, D.G.	epifyti, různé druhy rostlin - Lavandula stoechas , Cistus incanus , Arbutus unedo , Phyllirea latifolia , Pistacia lentiscus , Myrtus communis, Quercus coccifera , Melissa officinalis
ITS2	35532	77	GF05023524S	shoot	40.1523	23.9125	Europe	2014	2014	shrubland	ITS3/ITS4	16.4	642	6.9	7	42148	0	47	0.111512
ITS2	36924	77	GF05023518S	shoot	40.1523	23.9125	Europe	2014	2014	shrubland	ITS3/ITS4	16.4	642	6.9	7	18257	0	113	0.618941
ITS2	39281	77	GF05023551S	shoot	40.1523	23.9125	Europe	2013	2013	shrubland	ITS3/ITS4	16.4	642	6.9	7	16914	0	2	0.0118245
ITS2	49003	77	GF05023521S	shoot	40.1523	23.9125	Europe	2013	2013	shrubland	ITS3/ITS4	16.4	642	6.9	7	19305	0	32	0.16576
ITS2	49476	77	GF05023517S	shoot	40.1523	23.9125	Europe	2014	2014	shrubland	ITS3/ITS4	16.4	642	6.9	7	16789	0	18	0.107213
ITS2	49485	77	GF05023530S	shoot	40.1523	23.9125	Europe	2014	2014	shrubland	ITS3/ITS4	16.4	642	6.9	7	31484	0	11	0.0349384
ITS2	49489	77	GF05023540S	shoot	40.1523	23.9125	Europe	2014	2014	shrubland	ITS3/ITS4	16.4	642	6.9	7	16156	0	8	0.0495172
ITS2	49492	77	GF05023549S	shoot	40.1523	23.9125	Europe	2013	2013	shrubland	ITS3/ITS4	16.4	642	6.9	7	16296	0	2	0.012273
ITS2	49506	77	GF05023542S	shoot	40.1523	23.9125	Europe	2014	2014	shrubland	ITS3/ITS4	16.4	642	6.9	7	18536	0	24	0.129478
ITS2	49511	77	GF05023515S	shoot	40.1523	23.9125	Europe	2013	2013	shrubland	ITS3/ITS4	16.4	642	6.9	7	16806	0	29	0.172557
ITS2	49524	77	GF05023552S	shoot	40.1523	23.9125	Europe	2014	2014	shrubland	ITS3/ITS4	16.4	642	6.9	7	12699	0	2	0.0157493
ITS2	55702	77	GF05023547S	shoot	40.1523	23.9125	Europe	2014	2014	shrubland	ITS3/ITS4	16.4	642	6.9	7	18943	0	179	0.94494
ITS2	56556	77	GF05023546S	shoot	40.1523	23.9125	Europe	2014	2014	shrubland	ITS3/ITS4	16.4	642	6.9	7	17777	0	32	0.180008
ITS2	59237	77	GF05023516S	shoot	40.1523	23.9125	Europe	2014	2014	shrubland	ITS3/ITS4	16.4	642	6.9	7	14433	0	1	0.00692857
ITS2	59240	77	GF05023536S	shoot	40.1523	23.9125	Europe	2014	2014	shrubland	ITS3/ITS4	16.4	642	6.9	7	12343	0	10	0.0810176
ITS2	3786	82	GF05022913S	root	62.6	29.9	Europe	2015	2015	forest	ITS3ngsMixTag1-5/ITS4ngs	3.3	608	4.4	27.6	43509	0	48	0.110322	10.3389/fmicb.2021.567961	Otsing, E., Anslan, S., Ambrosio, E., Koricheva, J. and Tedersoo, L.	ectomycorrhiza, silver birch, Scots pine, and Norway spruce, v supplementray jsem nenašla
ITS2	4758	82	GF05023010S	root	62.6	29.9	Europe	2015	2015	forest	ITS3ngsMixTag1-5/ITS4ngs	3.3	608	4.4	27.6	47078	0	2	0.00424827
ITS2	6861	82	GF05023034S	root	62.6	29.9	Europe	2015	2015	forest	ITS3ngsMixTag1-5/ITS4ngs	3.3	608	4.4	27.6	68490	0	1	0.00146007
ITS2	12646	82	GF05022898S	root	62.6	29.9	Europe	2015	2015	forest	ITS3ngsMixTag1-5/ITS4ngs	3.3	608	4.4	27.6	58748	0	4	0.00680874
ITS2	16874	82	GF05023050S	root	62.6	29.9	Europe	2015	2015	forest	ITS3ngsMixTag1-5/ITS4ngs	3.3	608	4.4	27.6	34171	0	1	0.00292646
ITS2	24892	82	GF05023013S	root	62.6	29.9	Europe	2015	2015	forest	ITS3ngsMixTag1-5/ITS4ngs	3.3	608	4.4	27.6	21373	0	1	0.0046788
ITS2	25340	82	GF05022878S	root	62.6	29.9	Europe	2015	2015	forest	ITS3ngsMixTag1-5/ITS4ngs	3.3	608	4.4	27.6	13002	0	317	2.43809
ITS2	25900	82	GF05023000S	root	62.6	29.9	Europe	2015	2015	forest	ITS3ngsMixTag1-5/ITS4ngs	3.3	608	4.4	27.6	9930	0	1	0.0100705
ITS2	26634	82	GF05023038S	root	62.6	29.9	Europe	2015	2015	forest	ITS3ngsMixTag1-5/ITS4ngs	3.3	608	4.4	27.6	35021	0	56	0.159904
ITS2	27108	82	GF05022875S	root	62.6	29.9	Europe	2015	2015	forest	ITS3ngsMixTag1-5/ITS4ngs	3.3	608	4.4	27.6	37484	0	417	1.11247
ITS2	27163	82	GF05022969S	root	62.6	29.9	Europe	2015	2015	forest	ITS3ngsMixTag1-5/ITS4ngs	3.3	608	4.4	27.6	29613	0	1	0.0033769
ITS2	27290	82	GF05022903S	root	62.6	29.9	Europe	2015	2015	forest	ITS3ngsMixTag1-5/ITS4ngs	3.3	608	4.4	27.6	69145	0	1	0.00144624
ITS2	27292	82	GF05023020S	root	62.6	29.9	Europe	2015	2015	forest	ITS3ngsMixTag1-5/ITS4ngs	3.3	608	4.4	27.6	86000	0	3	0.00348837
ITS2	27379	82	GF05023006S	root	62.6	29.9	Europe	2015	2015	forest	ITS3ngsMixTag1-5/ITS4ngs	3.3	608	4.4	27.6	6339	0	1	0.0157754
ITS2	28667	82	GF05023041S	root	62.6	29.9	Europe	2015	2015	forest	ITS3ngsMixTag1-5/ITS4ngs	3.3	608	4.4	27.6	23189	0	263	1.13416
ITS2	29657	82	GF05022882S	root	62.6	29.9	Europe	2015	2015	forest	ITS3ngsMixTag1-5/ITS4ngs	3.3	608	4.4	27.6	219433	0	14	0.00638008
ITS2	32177	82	GF05022965S	root	62.6	29.9	Europe	2015	2015	forest	ITS3ngsMixTag1-5/ITS4ngs	3.3	608	4.4	27.6	8661	0	1	0.011546
ITS2	34472	82	GF05022996S	root	62.6	29.9	Europe	2015	2015	forest	ITS3ngsMixTag1-5/ITS4ngs	3.3	608	4.4	27.6	33890	0	1	0.00295072
ITS2	34683	82	GF05022999S	root	62.6	29.9	Europe	2015	2015	forest	ITS3ngsMixTag1-5/ITS4ngs	3.3	608	4.4	27.6	38271	0	120	0.313553
ITS2	34685	82	GF05022960S	root	62.6	29.9	Europe	2015	2015	forest	ITS3ngsMixTag1-5/ITS4ngs	3.3	608	4.4	27.6	73666	0	1	0.00135748
ITS2	36755	82	GF05022968S	root	62.6	29.9	Europe	2015	2015	forest	ITS3ngsMixTag1-5/ITS4ngs	3.3	608	4.4	27.6	27455	0	2	0.00728465
ITS2	36756	82	GF05023028S	root	62.6	29.9	Europe	2015	2015	forest	ITS3ngsMixTag1-5/ITS4ngs	3.3	608	4.4	27.6	23519	0	2	0.00850376
ITS2	37356	82	GF05022923S	root	62.6	29.9	Europe	2015	2015	forest	ITS3ngsMixTag1-5/ITS4ngs	3.3	608	4.4	27.6	25974	0	1	0.00385
ITS2	39665	82	GF05023029S	root	62.6	29.9	Europe	2015	2015	forest	ITS3ngsMixTag1-5/ITS4ngs	3.3	608	4.4	27.6	27593	0	311	1.1271
ITS2	40371	82	GF05022957S	root	62.6	29.9	Europe	2015	2015	forest	ITS3ngsMixTag1-5/ITS4ngs	3.3	608	4.4	27.6	29819	0	1	0.00335357
ITS2	42617	82	GF05022950S	root	62.6	29.9	Europe	2015	2015	forest	ITS3ngsMixTag1-5/ITS4ngs	3.3	608	4.4	27.6	35735	0	1	0.00279838
ITS2	42677	82	GF05022941S	root	62.6	29.9	Europe	2015	2015	forest	ITS3ngsMixTag1-5/ITS4ngs	3.3	608	4.4	27.6	4441	0	1	0.0225175
ITS2	45041	82	GF05023047S	root	62.6	29.9	Europe	2015	2015	forest	ITS3ngsMixTag1-5/ITS4ngs	3.3	608	4.4	27.6	28799	0	1	0.00347234
ITS2	45364	82	GF05022967S	root	62.6	29.9	Europe	2015	2015	forest	ITS3ngsMixTag1-5/ITS4ngs	3.3	608	4.4	27.6	69980	0	1	0.00142898
ITS2	47163	82	GF05022926S	root	62.6	29.9	Europe	2015	2015	forest	ITS3ngsMixTag1-5/ITS4ngs	3.3	608	4.4	27.6	15188	0	1	0.00658415
ITS2	48049	82	GF05023015S	root	62.6	29.9	Europe	2015	2015	forest	ITS3ngsMixTag1-5/ITS4ngs	3.3	608	4.4	27.6	64816	0	3	0.00462849
ITS2	51025	82	GF05022885S	root	62.6	29.9	Europe	2015	2015	forest	ITS3ngsMixTag1-5/ITS4ngs	3.3	608	4.4	27.6	25825	0	1	0.00387222
ITS2	52028	82	GF05022901S	root	62.6	29.9	Europe	2015	2015	forest	ITS3ngsMixTag1-5/ITS4ngs	3.3	608	4.4	27.6	9691	0	1	0.0103189
ITS2	55192	82	GF05022948S	root	62.6	29.9	Europe	2015	2015	forest	ITS3ngsMixTag1-5/ITS4ngs	3.3	608	4.4	27.6	17292	0	52	0.300717
ITS2	55886	82	GF05022918S	root	62.6	29.9	Europe	2015	2015	forest	ITS3ngsMixTag1-5/ITS4ngs	3.3	608	4.4	27.6	42110	0	1992	4.73047
ITS2	59083	82	GF05022951S	root	62.6	29.9	Europe	2015	2015	forest	ITS3ngsMixTag1-5/ITS4ngs	3.3	608	4.4	27.6	48371	0	3	0.00620206
ITS2	60475	82	GF05023023S	root	62.6	29.9	Europe	2015	2015	forest	ITS3ngsMixTag1-5/ITS4ngs	3.3	608	4.4	27.6	22905	0	1	0.00436586
ITS2	61003	82	GF05023027S	root	62.6	29.9	Europe	2015	2015	forest	ITS3ngsMixTag1-5/ITS4ngs	3.3	608	4.4	27.6	9491	0	1	0.0105363
ITS2	62236	82	GF05022879S	root	62.6	29.9	Europe	2015	2015	forest	ITS3ngsMixTag1-5/ITS4ngs	3.3	608	4.4	27.6	5175	0	1	0.0193237
ITS2	62470	82	GF05022966S	root	62.6	29.9	Europe	2015	2015	forest	ITS3ngsMixTag1-5/ITS4ngs	3.3	608	4.4	27.6	37683	0	1	0.00265372
ITS2	62729	82	GF05022920S	root	62.6	29.9	Europe	2015	2015	forest	ITS3ngsMixTag1-5/ITS4ngs	3.3	608	4.4	27.6	8499	0	1	0.0117661
ITS2	62904	82	GF05022914S	root	62.6	29.9	Europe	2015	2015	forest	ITS3ngsMixTag1-5/ITS4ngs	3.3	608	4.4	27.6	3723	0	6	0.16116
ITS2	65503	82	GF05023049S	root	62.6	29.9	Europe	2015	2015	forest	ITS3ngsMixTag1-5/ITS4ngs	3.3	608	4.4	27.6	3406	0	1	0.02936
ITS2	70828	82	GF05023009S	root	62.6	29.9	Europe	2015	2015	forest	ITS3ngsMixTag1-5/ITS4ngs	3.3	608	4.4	27.6	2047	0	1	0.048852
ITS2	74067	82	GF05022994S	root	62.6	29.9	Europe	2015	2015	forest	ITS3ngsMixTag1-5/ITS4ngs	3.3	608	4.4	27.6	5659	0	1	0.017671
ITS2	10174	95	GF05022371S	soil	46.3251	-72.7665	North America	2017	2017	forest	fITS7/ITS4	6.4	1053	5.3	19.1	65978	0	1	0.00151566	10.3390/f10121096	Laperriere, G., Chagnon, P.L., Giguère-Tremblay, R., Morneault, A., Bisson, D., Maire, V. and Germain, H.
ITS1	54477	96	GF05022228S	shoot	43.0961	-0.087222	Europe	2009	2009	forest	ITS1F/ITS2	12.1	1153	5.3	10.4	2620	0	1	0.0381679	10.1111/j.1469-8137.2012.04284.x	Cordier, T., Robin, C., Capdevielle, X., Fabreguettes, O., Desprez‐Loustau, M.L. and Vacher, C.	phyllosphere Fagus sylvatica
ITS2	26332	99	GF05022037S	air	46.34	-63.17	North America	2010	2010	cropland	ITS5/ITS4	5.7	1196	4.9	16.3	56030	0	1	0.00178476	10.1128/AEM.02601-17	Chen, Wen, Sarah Hambleton, Keith A. Seifert, Odile Carisse, Moussa S. Diarra, Rick D. Peters, Christine Lowe, Julie T. Chapados, and C. André Lévesque
ITS2	30655	99	GF05021988S	air	46.34	-63.17	North America	2011	2011	cropland	ITS5/ITS4	5.7	1196	4.9	16.3	135438	0	1	0.000738345
ITS2	31509	99	GF05021984S	air	45.08	-73.38	North America	2011	2011	cropland	ITS5/ITS4	7.7	907	6.1	16.9	140858	0	1	0.000709935
ITS2	36547	99	GF05022033S	air	45.08	-73.38	North America	2010	2010	cropland	ITS5/ITS4	7.7	907	6.1	16.9	107002	0	9	0.00841106
ITS2	47812	99	GF05021959S	air	46.34	-63.17	North America	2010	2010	cropland	ITS5/ITS4	5.7	1196	4.9	16.3	51087	0	1	0.00195745
ITS2	58997	99	GF05022047S	air	46.34	-63.17	North America	2010	2010	cropland	ITS5/ITS4	5.7	1196	4.9	16.3	22223	0	1	0.00449984
ITS1	38295	99	GF05022011S	air	45.08	-73.38	North America	2010	2010	cropland	ITS5/ITS4	7.7	907	6.1	16.9	147670	0	1	0.000677186
ITS2	41103	107	GF05020550S	shoot	56.8	16.8	Europe	2017	2017	cropland	fITS7/ITS4	7.9	467	NA	NA	2930	0	37	1.2628	10.1111/1462-2920.15974	Redondo, M.A., Oliva, J., Elfstrand, M., Boberg, J., Capador‐Barreto, H.D., Karlsson, B. and Berlin, A.,	endofyti Norway spruce
ITS2	51597	107	GF05020744S	shoot	57.1	12.4	Europe	2017	2017	cropland	fITS7/ITS4	7.8	772	5.6	15.1	866	0	2	0.230947
ITS2	51602	107	GF05020773S	shoot	57.1	12.4	Europe	2017	2017	cropland	fITS7/ITS4	7.8	772	5.6	15.1	5082	0	12	0.236128
ITS2	51611	107	GF05020705S	shoot	57.1	12.4	Europe	2017	2017	cropland	fITS7/ITS4	7.8	772	5.6	15.1	3549	0	27	0.760778
ITS2	51615	107	GF05020579S	shoot	57.1	12.4	Europe	2017	2017	cropland	fITS7/ITS4	7.8	772	5.6	15.1	3413	0	25	0.732493
ITS2	51627	107	GF05020532S	shoot	57.1	12.4	Europe	2017	2017	cropland	fITS7/ITS4	7.8	772	5.6	15.1	2291	0	13	0.567438
ITS2	56612	107	GF05020794S	shoot	56.8	16.8	Europe	2017	2017	cropland	fITS7/ITS4	7.9	467	NA	NA	1348	0	8	0.593472
ITS2	56638	107	GF05020689S	shoot	56.8	16.8	Europe	2017	2017	cropland	fITS7/ITS4	7.9	467	NA	NA	3614	0	3	0.0830105
ITS2	59055	107	GF05020639S	shoot	58.9	16.8	Europe	2017	2017	cropland	fITS7/ITS4	6.7	583	5.4	13	2829	0	4	0.141393
ITS2	60414	107	GF05020737S	shoot	58.9	16.8	Europe	2017	2017	cropland	fITS7/ITS4	6.7	583	5.4	13	1795	0	14	0.779944
ITS2	60768	107	GF05020697S	shoot	58.9	16.8	Europe	2017	2017	cropland	fITS7/ITS4	6.7	583	5.4	13	3868	0	3	0.0775595
ITS2	61540	107	GF05020755S	shoot	57.1	12.4	Europe	2017	2017	cropland	fITS7/ITS4	7.8	772	5.6	15.1	3446	0	1	0.0290192
ITS2	64854	107	GF05020724S	shoot	56.8	16.8	Europe	2017	2017	cropland	fITS7/ITS4	7.9	467	NA	NA	3511	0	21	0.59812
ITS2	66030	107	GF05020551S	shoot	57.1	12.4	Europe	2017	2017	cropland	fITS7/ITS4	7.8	772	5.6	15.1	2759	0	12	0.43494
ITS2	66367	107	GF05020721S	shoot	56.8	16.8	Europe	2017	2017	cropland	fITS7/ITS4	7.9	467	NA	NA	1068	0	6	0.561798
ITS2	66385	107	GF05020676S	shoot	57.1	12.4	Europe	2017	2017	cropland	fITS7/ITS4	7.8	772	5.6	15.1	3193	0	8	0.250548
ITS2	67034	107	GF05020889S	shoot	56.8	16.8	Europe	2017	2017	cropland	fITS7/ITS4	7.9	467	NA	NA	1428	0	15	1.05042
ITS2	69790	107	GF05020544S	shoot	58.9	16.8	Europe	2017	2017	cropland	fITS7/ITS4	6.7	583	5.4	13	4604	0	1	0.0217202
ITS2	69811	107	GF05020790S	shoot	56.8	16.8	Europe	2017	2017	cropland	fITS7/ITS4	7.9	467	NA	NA	2674	0	15	0.560957
ITS2	70049	107	GF05020885S	shoot	56.8	16.8	Europe	2017	2017	cropland	fITS7/ITS4	7.9	467	NA	NA	1548	0	66	4.26357
ITS2	70390	107	GF05020656S	shoot	57.1	12.4	Europe	2017	2017	cropland	fITS7/ITS4	7.8	772	5.6	15.1	1216	0	1	0.0822368
ITS2	74135	107	GF05020943S	air	56.8	16.8	Europe	2017	2017	cropland	gITS7/ITS4	7.9	467	NA	NA	406	0	1	0.246305
ITS2	75451	107	GF05020718S	shoot	57.1	12.4	Europe	2017	2017	cropland	fITS7/ITS4	7.8	772	5.6	15.1	811	0	3	0.369914
ITS2	1683	115	GF05019936S	soil	56.798	59.425	Asia	2014	2014	woodland	fITS7/ITS4	1.7	589	5.2	24.3	48487	0	3	0.00618723	10.1080/14888386.2018.1500307	Mikryukov, V.S. and Dulya, O.V.
ITS2	23188	115	GF05019946S	soil	58.837	59.873	Asia	2014	2014	woodland	fITS7/ITS4	1.2	577	5.1	21	50591	0	1	0.00197664
ITS2	16975	117	GF05019845S	soil	57.8073	23.2351	Europe	2019	2019	cropland	fITS7+fITS7o/ITS4	6.9	593	5.4	16.3	55282	0	4	0.00723563	10.1016/j.soilbio.2022.108652	Vahter, T., Sepp, S.K., Astover, A., Helm, A., Kikas, T., Liu, S., Oja, J., Öpik, M., Penu, P., Vasar, M. and Veromann, E.
ITS2	28725	124	GF05019064S	soil	60.9167	16.0167	Europe	2013	2013	forest	fITS7/ITS4	3.3	733	4.6	19.2	27820	0	1	0.00359454	10.1016/j.funeco.2016.10.002	Choma, M., Rappe-George, M.O., Bárta, J., Čapek, P., Kaštovská, E., Gärdenäs, A.I. and Šantrůčková, H.
ITS2	61398	125	GF05019055S	shoot	51.3797	10.5274	Europe	2019	2019	forest	fITS7/ITS4	7.8	783	6.1	16.5	700	0	1	0.142857	10.3390/plants10102092	Purahong, W., Tanunchai, B., Wahdan, S.F.M., Buscot, F. and Schulze, E.D.
ITS2	9280	131	GF05018875S	shoot	51.414	10.53	Europe	2019	2019	forest	fITS7/ITS4	8.7	624	6.6	10.9	31394	0	7	0.0222973	10.1007/s00248-022-01973-2	Tanunchai, B., Ji, L., Schroeter, S.A., Wahdan, S.F.M., Hossen, S., Delelegn, Y., Buscot, F., Lehnert, A.S., Alves, E.G., Hilke, I. and Gleixner, G.
ITS2	16353	131	GF05018853S	shoot	51.341	10.545	Europe	2019	2019	forest	fITS7/ITS4	7.8	597	6	15.5	40398	0	11	0.0272291
ITS2	16848	131	GF05018844S	shoot	51.37	10.522	Europe	2019	2019	forest	fITS7/ITS4	7.6	770	5.8	16.1	38276	0	2	0.00522521
ITS2	18418	131	GF05018833S	shoot	51.414	10.53	Europe	2019	2019	forest	fITS7/ITS4	8.7	624	6.6	10.9	50818	0	7	0.0137746
ITS2	18470	131	GF05018847S	shoot	51.372	10.525	Europe	2019	2019	forest	fITS7/ITS4	7.3	803	5.6	18.1	23294	0	3	0.0128789
ITS2	18476	131	GF05018865S	shoot	51.414	10.53	Europe	2019	2019	forest	fITS7/ITS4	8.7	624	6.6	10.9	41218	0	14	0.0339657
ITS2	18790	131	GF05018862S	shoot	51.372	10.525	Europe	2019	2019	forest	fITS7/ITS4	7.3	803	5.6	18.1	45741	0	4	0.00874489
ITS2	19838	131	GF05018821S	shoot	51.414	10.53	Europe	2019	2019	forest	fITS7/ITS4	8.7	624	6.6	10.9	46518	0	1	0.00214971
ITS2	20136	131	GF05018869S	shoot	51.414	10.53	Europe	2019	2019	forest	fITS7/ITS4	8.7	624	6.6	10.9	51363	0	2	0.00389385
ITS2	21795	131	GF05018836S	shoot	51.372	10.526	Europe	2019	2019	forest	fITS7/ITS4	7.3	803	5.6	18.1	32297	0	17	0.0526365
ITS2	23822	131	GF05018846S	shoot	51.372	10.525	Europe	2019	2019	forest	fITS7/ITS4	7.3	803	5.6	18.1	41574	0	84	0.202049
ITS2	27535	131	GF05018834S	shoot	51.372	10.525	Europe	2019	2019	forest	fITS7/ITS4	7.3	803	5.6	18.1	31892	0	8	0.0250847
ITS2	34998	131	GF05018819S	shoot	51.372	10.525	Europe	2019	2019	forest	fITS7/ITS4	7.3	803	5.6	18.1	47223	0	10	0.0211761
ITS2	36360	131	GF05018827S	shoot	51.385	10.533	Europe	2019	2019	forest	fITS7/ITS4	8	768	6.2	15.1	42487	0	6	0.014122
ITS2	36440	131	GF05018843S	shoot	51.371	10.523	Europe	2019	2019	forest	fITS7/ITS4	7.6	770	5.9	18.1	37013	0	10	0.0270175
ITS2	36925	131	GF05018874S	shoot	51.332	10.518	Europe	2019	2019	forest	fITS7/ITS4	7.8	604	7	12.2	45311	0	24	0.0529673
ITS2	37179	131	GF05018823S	shoot	51.329	10.53	Europe	2019	2019	forest	fITS7/ITS4	7.8	607	6.8	11.7	48752	0	209	0.4287
ITS2	37259	131	GF05018848S	shoot	51.341	10.545	Europe	2019	2019	forest	fITS7/ITS4	7.8	597	6	15.5	46183	0	24	0.0519672
ITS2	42783	131	GF05018825S	shoot	51.372	10.525	Europe	2019	2019	forest	fITS7/ITS4	7.3	803	5.6	18.1	47522	0	2	0.00420858
ITS2	43711	131	GF05018818S	shoot	51.372	10.525	Europe	2019	2019	forest	fITS7/ITS4	7.3	803	5.6	18.1	39681	0	3	0.00756029
ITS2	44265	131	GF05018851S	shoot	51.341	10.545	Europe	2019	2019	forest	fITS7/ITS4	7.8	597	6	15.5	45547	0	30	0.065866
ITS2	44850	131	GF05018817S	shoot	51.417	10.485	Europe	2019	2019	forest	fITS7/ITS4	8.3	761	6.4	14.8	48601	0	5	0.0102879
ITS2	45966	131	GF05018849S	shoot	51.341	10.545	Europe	2019	2019	forest	fITS7/ITS4	7.8	597	6	15.5	44306	0	44	0.0993093
ITS2	51507	131	GF05018854S	shoot	51.342	10.545	Europe	2019	2019	forest	fITS7/ITS4	7.6	637	6	15.5	50120	0	5	0.00997606
ITS2	51553	131	GF05018858S	shoot	51.342	10.545	Europe	2019	2019	forest	fITS7/ITS4	7.6	637	6	15.5	59582	0	3	0.00503508
ITS2	52404	131	GF05018871S	shoot	51.385	10.533	Europe	2019	2019	forest	fITS7/ITS4	8	768	6.2	15.1	45524	0	32	0.0702926
ITS2	53310	131	GF05018859S	shoot	51.372	10.524	Europe	2019	2019	forest	fITS7/ITS4	7.6	770	5.9	18.1	43417	0	4	0.00921298
ITS2	54114	131	GF05018824S	shoot	51.329	10.53	Europe	2019	2019	forest	fITS7/ITS4	7.8	607	6.8	11.7	43260	0	7	0.0161812
ITS2	54219	131	GF05018863S	shoot	51.414	10.53	Europe	2019	2019	forest	fITS7/ITS4	8.7	624	6.6	10.9	43273	0	5	0.0115545
ITS2	55528	131	GF05018830S	shoot	51.332	10.518	Europe	2019	2019	forest	fITS7/ITS4	7.8	604	7	12.2	36918	0	12	0.0325045
ITS2	57065	131	GF05018837S	shoot	51.372	10.526	Europe	2019	2019	forest	fITS7/ITS4	7.3	803	5.6	18.1	32388	0	30	0.0926269
ITS2	58125	131	GF05018850S	shoot	51.372	10.525	Europe	2019	2019	forest	fITS7/ITS4	7.3	803	5.6	18.1	34990	0	3	0.00857388
ITS2	58149	131	GF05018816S	shoot	51.417	10.485	Europe	2019	2019	forest	fITS7/ITS4	8.3	761	6.4	14.8	32163	0	1	0.00310916
ITS2	58151	131	GF05018845S	shoot	51.371	10.522	Europe	2019	2019	forest	fITS7/ITS4	7.6	770	5.9	15.5	34423	0	3	0.0087151
ITS2	59328	131	GF05018832S	shoot	51.332	10.518	Europe	2019	2019	forest	fITS7/ITS4	7.8	604	7	12.2	40715	0	10	0.024561
ITS2	61509	131	GF05018835S	shoot	51.414	10.53	Europe	2019	2019	forest	fITS7/ITS4	8.7	624	6.6	10.9	30213	0	6	0.019859
ITS2	63034	131	GF05018855S	shoot	51.342	10.545	Europe	2019	2019	forest	fITS7/ITS4	7.6	637	6	15.5	47533	0	9	0.0189342
ITS1	15355	135	GF05018541S	soil	29.57	102	Asia	2018	2018	forest	ITS5/ITS2	7.2	622	6.4	22.5	137982	0	16	0.0115957	10.1016/j.soilbio.2021.108429	Wang, J., Wu, Y., Li, J., He, Q. and Bing, H.
ITS1	21304	135	GF05018507S	soil	29.57	102	Asia	2018	2018	forest	ITS5/ITS2	7.2	622	6.4	22.5	86579	0	4	0.00462006
ITS1	21320	135	GF05018543S	soil	29.57	102	Asia	2018	2018	forest	ITS5/ITS2	7.2	622	6.4	22.5	100824	0	3	0.00297548
ITS1	21696	135	GF05018516S	soil	29.57	102	Asia	2018	2018	forest	ITS5/ITS2	7.2	622	6.4	22.5	119409	0	1	0.000837458
ITS1	27541	135	GF05018506S	soil	29.57	102	Asia	2018	2018	forest	ITS5/ITS2	7.2	622	6.4	22.5	95793	0	16	0.0167027
ITS1	27542	135	GF05018505S	soil	29.57	102	Asia	2018	2018	forest	ITS5/ITS2	7.2	622	6.4	22.5	92204	0	9	0.00976096
ITS1	33690	135	GF05018537S	soil	29.57	102	Asia	2018	2018	forest	ITS5/ITS2	7.2	622	6.4	22.5	149551	0	1	0.000668668
ITS1	35459	135	GF05018542S	soil	29.57	102	Asia	2018	2018	forest	ITS5/ITS2	7.2	622	6.4	22.5	56745	0	1	0.00176227
ITS1	7898	142	GF05017849S	shoot	48.6293	9.58731	Europe	2016	2016	anthropogenic	ITS1F/ITS2	9.1	988	5.5	10.8	75092	0	2	0.0026634	10.3389/fmicb.2021.696398	Sauer, S., Dlugosch, L., Kammerer, D.R., Stintzing, F.C. and Simon, M.
ITS1	15831	142	GF05017761S	shoot	48.6293	9.58731	Europe	2016	2016	anthropogenic	ITS1F/ITS2	9.1	988	5.5	10.8	52884	0	1	0.00189093
ITS1	21234	142	GF05017767S	shoot	48.6293	9.58731	Europe	2016	2016	anthropogenic	ITS1F/ITS2	9.1	988	5.5	10.8	51045	0	1	0.00195906
ITS1	25963	142	GF05017771S	shoot	48.6293	9.58731	Europe	2016	2016	anthropogenic	ITS1F/ITS2	9.1	988	5.5	10.8	36769	0	1	0.00271968
ITS1	26013	142	GF05017843S	shoot	48.6293	9.58731	Europe	2016	2016	anthropogenic	ITS1F/ITS2	9.1	988	5.5	10.8	46797	0	1	0.00213689
ITS1	33381	142	GF05017769S	shoot	48.6293	9.58731	Europe	2016	2016	anthropogenic	ITS1F/ITS2	9.1	988	5.5	10.8	39052	0	1	0.00256069
ITS1	35291	142	GF05017851S	shoot	48.6293	9.58731	Europe	2016	2016	anthropogenic	ITS1F/ITS2	9.1	988	5.5	10.8	23694	0	2	0.00844096
ITS1	36437	142	GF05017764S	shoot	48.6293	9.58731	Europe	2016	2016	anthropogenic	ITS1F/ITS2	9.1	988	5.5	10.8	51753	0	10	0.0193226
ITS1	39805	142	GF05017770S	shoot	48.6293	9.58731	Europe	2016	2016	anthropogenic	ITS1F/ITS2	9.1	988	5.5	10.8	66023	0	3	0.00454387
ITS1	46471	142	GF05017847S	shoot	48.6293	9.58731	Europe	2016	2016	anthropogenic	ITS1F/ITS2	9.1	988	5.5	10.8	60180	0	2	0.00332336
ITS2	2803	156	GF05016526S	shoot	55.6566	13.0816	Europe	2017	2017	anthropogenic	5.8S_Fun/ITS4_Fun	8.2	621	6.3	14.8	64677	0	11	0.0170076	10.1038/s41597-022-01162-3	Franić, I., Prospero, S., Adamson, K., Allan, E., Attorre, F., Auger-Rozenberg, M.A., Augustin, S., Avtzis, D., Baert, W., Barta, M. and Bauters, K.
ITS2	3218	156	GF05016497S	shoot	55.059	82.8832	Asia	2017	2017	anthropogenic	5.8S_Fun/ITS4_Fun	1.5	449	5.4	21.6	63274	0	1	0.00158043
ITS2	3560	156	GF05016527S	shoot	55.6566	13.0816	Europe	2017	2017	anthropogenic	5.8S_Fun/ITS4_Fun	8.2	621	6.3	14.8	61493	0	8	0.0130096
ITS2	4985	156	GF05016521S	shoot	55.6566	13.0816	Europe	2017	2017	anthropogenic	5.8S_Fun/ITS4_Fun	8.2	621	6.3	14.8	30785	0	7	0.0227383
ITS2	4986	156	GF05016508S	shoot	48.4499	18.9316	Europe	2017	2017	anthropogenic	5.8S_Fun/ITS4_Fun	7.8	613	5.8	10.6	45832	0	9	0.0196369
ITS2	4987	156	GF05016569S	shoot	49.8398	24.0299	Europe	2017	2017	anthropogenic	5.8S_Fun/ITS4_Fun	8.1	668	6.6	5.5	46372	0	2	0.00431295
ITS2	5576	156	GF05016543S	shoot	46.5115	6.3663	Europe	2017	2017	anthropogenic	5.8S_Fun/ITS4_Fun	9.7	1196	5.9	21.1	45223	0	16	0.0353802
ITS2	6804	156	GF05016575S	shoot	49.8398	24.0299	Europe	2017	2017	anthropogenic	5.8S_Fun/ITS4_Fun	8.1	668	6.6	5.5	57191	0	79	0.138134
ITS2	7851	156	GF05016359S	shoot	50.9273	4.32716	Europe	2017	2017	anthropogenic	5.8S_Fun/ITS4_Fun	10.4	771	5.8	3.7	66599	0	5	0.00750762
ITS2	8348	156	GF05016573S	shoot	49.8398	24.0299	Europe	2017	2017	anthropogenic	5.8S_Fun/ITS4_Fun	8.1	668	6.6	5.5	52287	0	4	0.00765009
ITS2	8356	156	GF05016522S	shoot	55.6566	13.0816	Europe	2017	2017	anthropogenic	5.8S_Fun/ITS4_Fun	8.2	621	6.3	14.8	54188	0	45	0.0830442
ITS2	8761	156	GF05016609S	shoot	54.2569	-5.94466	Europe	2017	2017	anthropogenic	5.8S_Fun/ITS4_Fun	9.6	1000	5.7	16.1	48061	0	4	0.00832276
ITS2	9356	156	GF05016343S	shoot	41.1763	28.9849	Asia	2017	2017	anthropogenic	5.8S_Fun/ITS4_Fun	13.8	823	6.2	5.9	34510	0	3	0.00869313
ITS2	9640	156	GF05016517S	shoot	43.3388	-4.32634	Europe	2017	2017	anthropogenic	5.8S_Fun/ITS4_Fun	14.7	1145	6	6.8	38544	0	8	0.0207555
ITS2	10548	156	GF05016556S	shoot	48.9217	24.711	Europe	2017	2017	anthropogenic	5.8S_Fun/ITS4_Fun	8.6	688	6.7	4.1	56912	0	1	0.0017571
ITS2	11919	156	GF05016357S	shoot	50.9273	4.32716	Europe	2017	2017	anthropogenic	5.8S_Fun/ITS4_Fun	10.4	771	5.8	3.7	63728	0	2	0.00313834
ITS2	12914	156	GF05016599S	shoot	54.2569	-5.94466	Europe	2017	2017	anthropogenic	5.8S_Fun/ITS4_Fun	9.6	1000	5.7	16.1	61245	0	5	0.00816393
ITS2	12940	156	GF05016520S	shoot	43.3388	-4.32634	Europe	2017	2017	anthropogenic	5.8S_Fun/ITS4_Fun	14.7	1145	6	6.8	47542	0	3	0.00631021
ITS2	13940	156	GF05016570S	shoot	49.8398	24.0299	Europe	2017	2017	anthropogenic	5.8S_Fun/ITS4_Fun	8.1	668	6.6	5.5	48478	0	23	0.0474442
ITS2	14316	156	GF05016507S	shoot	48.4499	18.9316	Europe	2017	2017	anthropogenic	5.8S_Fun/ITS4_Fun	7.8	613	5.8	10.6	57143	0	1	0.00175
ITS2	16192	156	GF05016544S	shoot	46.5115	6.3663	Europe	2017	2017	anthropogenic	5.8S_Fun/ITS4_Fun	9.7	1196	5.9	21.1	55125	0	1	0.00181406
ITS2	17166	156	GF05016549S	shoot	46.5115	6.3663	Europe	2017	2017	anthropogenic	5.8S_Fun/ITS4_Fun	9.7	1196	5.9	21.1	74421	0	12	0.0161245
ITS2	18419	156	GF05016464S	shoot	54.6855	25.2804	Europe	2017	2017	anthropogenic	5.8S_Fun/ITS4_Fun	6.9	586	6.2	9.1	1203	0	1	0.0831255
ITS2	19303	156	GF05016547S	shoot	46.5115	6.3663	Europe	2017	2017	anthropogenic	5.8S_Fun/ITS4_Fun	9.7	1196	5.9	21.1	50075	0	9	0.017973
ITS2	20530	156	GF05016551S	shoot	46.5115	6.3663	Europe	2017	2017	anthropogenic	5.8S_Fun/ITS4_Fun	9.7	1196	5.9	21.1	58984	0	3	0.00508613
ITS2	21623	156	GF05016577S	shoot	49.8398	24.0299	Europe	2017	2017	anthropogenic	5.8S_Fun/ITS4_Fun	8.1	668	6.6	5.5	64821	0	121	0.186668
ITS2	21840	156	GF05016605S	shoot	54.2569	-5.94466	Europe	2017	2017	anthropogenic	5.8S_Fun/ITS4_Fun	9.6	1000	5.7	16.1	60049	0	3	0.00499592
ITS2	22338	156	GF05016612S	shoot	54.2569	-5.94466	Europe	2017	2017	anthropogenic	5.8S_Fun/ITS4_Fun	9.6	1000	5.7	16.1	36953	0	3	0.00811842
ITS2	22447	156	GF05016574S	shoot	49.8398	24.0299	Europe	2017	2017	anthropogenic	5.8S_Fun/ITS4_Fun	8.1	668	6.6	5.5	58612	0	7	0.0119429
ITS2	23535	156	GF05016598S	shoot	54.2569	-5.94466	Europe	2017	2017	anthropogenic	5.8S_Fun/ITS4_Fun	9.6	1000	5.7	16.1	68789	0	1	0.00145372
ITS2	24371	156	GF05016583S	shoot	54.2192	-5.94764	Europe	2017	2017	anthropogenic	5.8S_Fun/ITS4_Fun	9.7	932	4.8	24.9	74751	0	1	0.00133777
ITS2	24574	156	GF05016310S	shoot	-4.79459	38.2957	Africa	2018	2018	anthropogenic	5.8S_Fun/ITS4_Fun	18.9	1209	5.6	2.1	72941	0	16	0.0219355
ITS2	25743	156	GF05016473S	shoot	52.0327	5.30949	Europe	2017	2017	anthropogenic	5.8S_Fun/ITS4_Fun	10.2	841	5.1	14.5	56463	0	273	0.483502
ITS2	27152	156	GF05016568S	shoot	49.8398	24.0299	Europe	2017	2017	anthropogenic	5.8S_Fun/ITS4_Fun	8.1	668	6.6	5.5	49815	0	1	0.00200743
ITS2	27942	156	GF05016472S	shoot	52.0327	5.30949	Europe	2017	2017	anthropogenic	5.8S_Fun/ITS4_Fun	10.2	841	5.1	14.5	34294	0	1	0.00291596
ITS2	28118	156	GF05016488S	shoot	55.059	82.8832	Asia	2017	2017	anthropogenic	5.8S_Fun/ITS4_Fun	1.5	449	5.4	21.6	23988	0	2	0.0083375
ITS2	28393	156	GF05016560S	shoot	48.9217	24.711	Europe	2017	2017	anthropogenic	5.8S_Fun/ITS4_Fun	8.6	688	6.7	4.1	57434	0	65	0.113173
ITS2	29866	156	GF05016408S	shoot	58.3762	26.7292	Europe	2017	2017	anthropogenic	5.8S_Fun/ITS4_Fun	5.7	580	6.1	15.1	31738	0	4	0.0126032
ITS2	29915	156	GF05016607S	shoot	54.2192	-5.94764	Europe	2017	2017	anthropogenic	5.8S_Fun/ITS4_Fun	9.7	932	4.8	24.9	49646	0	183	0.36861
ITS2	30155	156	GF05016539S	shoot	57.683	11.9503	Europe	2017	2017	anthropogenic	5.8S_Fun/ITS4_Fun	7.7	876	5.7	14.4	9756	0	11	0.112751
ITS2	30839	156	GF05016468S	shoot	52.0327	5.30949	Europe	2017	2017	anthropogenic	5.8S_Fun/ITS4_Fun	10.2	841	5.1	14.5	50989	0	1	0.00196121
ITS2	32605	156	GF05016576S	shoot	49.8398	24.0299	Europe	2017	2017	anthropogenic	5.8S_Fun/ITS4_Fun	8.1	668	6.6	5.5	55532	0	84	0.151264
ITS2	32674	156	GF05016358S	shoot	50.9273	4.32716	Europe	2017	2017	anthropogenic	5.8S_Fun/ITS4_Fun	10.4	771	5.8	3.7	49947	0	5	0.0100106
ITS2	32675	156	GF05016361S	shoot	50.9273	4.32716	Europe	2017	2017	anthropogenic	5.8S_Fun/ITS4_Fun	10.4	771	5.8	3.7	41635	0	53	0.127297
ITS2	32861	156	GF05016437S	shoot	47.83	19.97	Europe	2017	2017	anthropogenic	5.8S_Fun/ITS4_Fun	9.2	581	6.2	8.4	41267	0	4	0.00969298
ITS2	33043	156	GF05016356S	shoot	50.9273	4.32716	Europe	2017	2017	anthropogenic	5.8S_Fun/ITS4_Fun	10.4	771	5.8	3.7	55409	0	3	0.00541428
ITS2	33841	156	GF05016510S	shoot	46.1873	14.6113	Europe	2017	2017	anthropogenic	5.8S_Fun/ITS4_Fun	10.6	1232	6.1	9.5	58960	0	1	0.00169607
ITS2	33917	156	GF05016456S	shoot	54.6855	25.2804	Europe	2017	2017	anthropogenic	5.8S_Fun/ITS4_Fun	6.9	586	6.2	9.1	12972	0	1	0.00770891
ITS2	33956	156	GF05016524S	shoot	55.6566	13.0816	Europe	2017	2017	anthropogenic	5.8S_Fun/ITS4_Fun	8.2	621	6.3	14.8	38453	0	6	0.0156035
ITS2	34585	156	GF05016611S	shoot	54.2192	-5.94764	Europe	2017	2017	anthropogenic	5.8S_Fun/ITS4_Fun	9.7	932	4.8	24.9	81757	0	8	0.00978509
ITS2	35643	156	GF05016554S	shoot	48.9217	24.711	Europe	2017	2017	anthropogenic	5.8S_Fun/ITS4_Fun	8.6	688	6.7	4.1	48603	0	4	0.00822994
ITS2	35824	156	GF05016495S	shoot	55.059	82.8832	Asia	2017	2017	anthropogenic	5.8S_Fun/ITS4_Fun	1.5	449	5.4	21.6	51800	0	115	0.222008
ITS2	35874	156	GF05016566S	shoot	49.9956	36.2301	Europe	2017	2017	anthropogenic	5.8S_Fun/ITS4_Fun	8.1	516	7	4.6	51556	0	2	0.00387928
ITS2	36443	156	GF05016558S	shoot	48.9217	24.711	Europe	2017	2017	anthropogenic	5.8S_Fun/ITS4_Fun	8.6	688	6.7	4.1	53296	0	4	0.00750525
ITS2	36453	156	GF05016490S	shoot	55.059	82.8832	Asia	2017	2017	anthropogenic	5.8S_Fun/ITS4_Fun	1.5	449	5.4	21.6	29733	0	5	0.0168163
ITS2	36486	156	GF05016414S	shoot	60.7302	26.4238	Europe	2017	2017	anthropogenic	5.8S_Fun/ITS4_Fun	4.9	635	5.6	15.5	25891	0	2	0.00772469
ITS2	36489	156	GF05016587S	shoot	54.2569	-5.94466	Europe	2017	2017	anthropogenic	5.8S_Fun/ITS4_Fun	9.6	1000	5.7	16.1	57359	0	11	0.0191775
ITS2	36521	156	GF05016494S	shoot	55.059	82.8832	Asia	2017	2017	anthropogenic	5.8S_Fun/ITS4_Fun	1.5	449	5.4	21.6	59672	0	82	0.137418
ITS2	37207	156	GF05016491S	shoot	55.059	82.8832	Asia	2017	2017	anthropogenic	5.8S_Fun/ITS4_Fun	1.5	449	5.4	21.6	57237	0	1	0.00174712
ITS2	37241	156	GF05016559S	shoot	48.9217	24.711	Europe	2017	2017	anthropogenic	5.8S_Fun/ITS4_Fun	8.6	688	6.7	4.1	57373	0	3	0.00522894
ITS2	37258	156	GF05016352S	shoot	50.9273	4.32716	Europe	2017	2017	anthropogenic	5.8S_Fun/ITS4_Fun	10.4	771	5.8	3.7	56444	0	6	0.01063
ITS2	37706	156	GF05016431S	shoot	47.6011	19.3619	Europe	2017	2017	anthropogenic	5.8S_Fun/ITS4_Fun	10	562	7.1	1.5	48302	0	3	0.00621092
ITS2	38504	156	GF05016572S	shoot	49.8398	24.0299	Europe	2017	2017	anthropogenic	5.8S_Fun/ITS4_Fun	8.1	668	6.6	5.5	49430	0	3	0.00606919
ITS2	38802	156	GF05016496S	shoot	55.059	82.8832	Asia	2017	2017	anthropogenic	5.8S_Fun/ITS4_Fun	1.5	449	5.4	21.6	57155	0	1	0.00174963
ITS2	39012	156	GF05016571S	shoot	49.8398	24.0299	Europe	2017	2017	anthropogenic	5.8S_Fun/ITS4_Fun	8.1	668	6.6	5.5	27447	0	1	0.00364339
ITS2	39666	156	GF05016436S	shoot	46.8934	19.69	Europe	2017	2017	anthropogenic	5.8S_Fun/ITS4_Fun	10.9	522	7.6	4.8	63803	0	6	0.00940395
ITS2	40132	156	GF05016567S	shoot	49.8398	24.0299	Europe	2017	2017	anthropogenic	5.8S_Fun/ITS4_Fun	8.1	668	6.6	5.5	50672	0	1	0.00197348
ITS2	40412	156	GF05016553S	shoot	48.9217	24.711	Europe	2017	2017	anthropogenic	5.8S_Fun/ITS4_Fun	8.6	688	6.7	4.1	45688	0	13	0.0284539
ITS2	40519	156	GF05016438S	shoot	47.83	19.97	Europe	2017	2017	anthropogenic	5.8S_Fun/ITS4_Fun	9.2	581	6.2	8.4	52166	0	1	0.00191696
ITS2	40667	156	GF05016515S	shoot	46.1873	14.6113	Europe	2017	2017	anthropogenic	5.8S_Fun/ITS4_Fun	10.6	1232	6.1	9.5	50264	0	11	0.0218845
ITS2	40858	156	GF05016608S	shoot	54.2569	-5.94466	Europe	2017	2017	anthropogenic	5.8S_Fun/ITS4_Fun	9.6	1000	5.7	16.1	68847	0	1	0.0014525
ITS2	41170	156	GF05016533S	shoot	55.6566	13.0816	Europe	2017	2017	anthropogenic	5.8S_Fun/ITS4_Fun	8.2	621	6.3	14.8	20523	0	2	0.00974516
ITS2	42023	156	GF05016412S	shoot	58.3762	26.7292	Europe	2017	2017	anthropogenic	5.8S_Fun/ITS4_Fun	5.7	580	6.1	15.1	33817	0	2	0.00591419
ITS2	43469	156	GF05016601S	shoot	54.2569	-5.94466	Europe	2017	2017	anthropogenic	5.8S_Fun/ITS4_Fun	9.6	1000	5.7	16.1	62129	0	4	0.00643822
ITS2	43748	156	GF05016413S	shoot	60.7302	26.4238	Europe	2017	2017	anthropogenic	5.8S_Fun/ITS4_Fun	4.9	635	5.6	15.5	19393	0	4	0.020626
ITS2	44007	156	GF05016383S	shoot	50.0389	16.4321	Europe	2017	2017	anthropogenic	5.8S_Fun/ITS4_Fun	7.8	685	5.5	15.2	29261	0	2	0.00683504
ITS2	44192	156	GF05016525S	shoot	55.6566	13.0816	Europe	2017	2017	anthropogenic	5.8S_Fun/ITS4_Fun	8.2	621	6.3	14.8	37185	0	1	0.00268926
ITS2	44895	156	GF05016395S	shoot	55.8817	12.5051	Europe	2017	2017	anthropogenic	5.8S_Fun/ITS4_Fun	8.2	637	6.3	13.2	12236	0	2	0.0163452
ITS2	45577	156	GF05016534S	shoot	55.6566	13.0816	Europe	2017	2017	anthropogenic	5.8S_Fun/ITS4_Fun	8.2	621	6.3	14.8	5061	0	3	0.0592768
ITS2	46098	156	GF05016479S	shoot	59.6856	10.7927	Europe	2017	2017	anthropogenic	5.8S_Fun/ITS4_Fun	6.4	844	5.9	12.5	43602	0	19	0.043576
ITS2	46962	156	GF05016523S	shoot	55.6566	13.0816	Europe	2017	2017	anthropogenic	5.8S_Fun/ITS4_Fun	8.2	621	6.3	14.8	41184	0	6	0.0145688
ITS2	47543	156	GF05016342S	shoot	41.1763	28.9849	Asia	2017	2017	anthropogenic	5.8S_Fun/ITS4_Fun	13.8	823	6.2	5.9	43411	0	2	0.00460713
ITS2	48030	156	GF05016532S	shoot	55.6566	13.0816	Europe	2017	2017	anthropogenic	5.8S_Fun/ITS4_Fun	8.2	621	6.3	14.8	33125	0	2	0.00603774
ITS2	48229	156	GF05016371S	shoot	45.6688	15.644	Europe	2017	2017	anthropogenic	5.8S_Fun/ITS4_Fun	11.9	1024	6.4	5.1	29961	0	1	0.00333767
ITS2	49344	156	GF05016402S	shoot	58.2531	27.3304	Europe	2017	2017	anthropogenic	5.8S_Fun/ITS4_Fun	5.8	616	5	19.2	36954	0	6	0.0162364
ITS2	51333	156	GF05016550S	shoot	46.5115	6.3663	Europe	2017	2017	anthropogenic	5.8S_Fun/ITS4_Fun	9.7	1196	5.9	21.1	62340	0	18	0.0288739
ITS2	51346	156	GF05016350S	shoot	50.9273	4.32716	Europe	2017	2017	anthropogenic	5.8S_Fun/ITS4_Fun	10.4	771	5.8	3.7	29512	0	3	0.0101654
ITS2	55246	156	GF05016376S	shoot	50.001	14.5604	Europe	2017	2017	anthropogenic	5.8S_Fun/ITS4_Fun	8.9	542	6.2	5.3	11351	0	80	0.704784
ITS2	55469	156	GF05016360S	shoot	50.9273	4.32716	Europe	2017	2017	anthropogenic	5.8S_Fun/ITS4_Fun	10.4	771	5.8	3.7	28640	0	13	0.0453911
ITS2	55765	156	GF05016400S	shoot	55.8817	12.5051	Europe	2017	2017	anthropogenic	5.8S_Fun/ITS4_Fun	8.2	637	6.3	13.2	3746	0	2	0.0533903
ITS2	56026	156	GF05016397S	shoot	55.8817	12.5051	Europe	2017	2017	anthropogenic	5.8S_Fun/ITS4_Fun	8.2	637	6.3	13.2	26230	0	76	0.289745
ITS2	56144	156	GF05016535S	shoot	55.6566	13.0816	Europe	2017	2017	anthropogenic	5.8S_Fun/ITS4_Fun	8.2	621	6.3	14.8	3087	0	1	0.0323939
ITS2	57395	156	GF05016506S	shoot	48.4499	18.9316	Europe	2017	2017	anthropogenic	5.8S_Fun/ITS4_Fun	7.8	613	5.8	10.6	59504	0	3	0.00504168
ITS2	62984	156	GF05016398S	shoot	55.8817	12.5051	Europe	2017	2017	anthropogenic	5.8S_Fun/ITS4_Fun	8.2	637	6.3	13.2	14737	0	3	0.0203569
ITS2	64146	156	GF05016538S	shoot	57.683	11.9503	Europe	2017	2017	anthropogenic	5.8S_Fun/ITS4_Fun	7.7	876	5.7	14.4	3709	0	1	0.0269614
ITS2	789	163	GF05016034S	topsoil	49.4822	21.6249	Europe	2018	2018	forest	ITS3/ITS4	7.3	880	5.4	14.7	454323	0	5	0.00110054	10.1111/1462-2920.16007	Okrasińska, A., Decewicz, P., Majchrowska, M., Dziewit, L., Muszewska, A., Dolatabadi, S., Kruszewski, Ł., Błocka, Z. and Pawłowska, J.
ITS2	12338	163	GF05015986S	topsoil	51.2293	19.2454	Europe	2018	2018	anthropogenic	ITS3/ITS4	8.5	597	6.2	7.8	257763	0	1	0.000387953
ITS2	13901	163	GF05016012S	topsoil	50.8232	15.9719	Europe	2018	2018	forest	ITS3/ITS4	5.8	829	4.7	21.1	123661	0	1	0.000808662
ITS2	15930	163	GF05016031S	topsoil	49.6181	21.7045	Europe	2018	2018	forest	ITS3/ITS4	8.4	761	5.2	9.6	516108	0	5	0.000968789
ITS2	17192	163	GF05016000S	topsoil	50.3548	18.2653	Europe	2018	2018	anthropogenic	ITS3/ITS4	9.2	659	5.7	13.7	133384	0	2	0.00149943
ITS2	24864	163	GF05016022S	topsoil	51.1793	16.1051	Europe	2018	2018	woodland	ITS3/ITS4	8.9	653	6.2	12.6	141015	0	2	0.00141829
ITS2	28326	163	GF05016003S	topsoil	50.3548	18.2653	Europe	2018	2018	anthropogenic	ITS3/ITS4	9.2	659	5.7	13.7	87996	0	1	0.00113642
ITS1	2772	181	GF05014457S	air	45.2487	8.69997	Europe	2016	2016	cropland	ITS1F_KYO2/ITS2	14	869	7	6.7	46556	0	2	0.0042959	10.3390/jof6040372	Franco Ortega, S., Ferrocino, I., Adams, I., Silvestri, S., Spadaro, D., Gullino, M.L. and Boonham, N.
ITS1	15612	181	GF05014390S	air	45.2487	8.69997	Europe	2016	2016	cropland	ITS1F_KYO2/ITS2	14	869	7	6.7	62782	0	2	0.00318563
ITS1	19957	181	GF05014464S	air	45.2487	8.69997	Europe	2016	2016	cropland	ITS1F_KYO2/ITS2	14	869	7	6.7	131979	0	1	0.000757696
ITS1	25893	181	GF05014543S	air	45.2487	8.69997	Europe	2016	2016	cropland	ITS1F_KYO2/ITS2	14	869	7	6.7	29650	0	1	0.00337268
ITS1	26633	181	GF05014528S	air	45.2487	8.69997	Europe	2016	2016	cropland	ITS1F_KYO2/ITS2	14	869	7	6.7	32804	0	4	0.0121936
ITS1	28911	181	GF05014533S	air	45.2487	8.69997	Europe	2016	2016	cropland	ITS1F_KYO2/ITS2	14	869	7	6.7	42543	0	8	0.0188045
ITS1	29519	181	GF05014534S	air	45.2487	8.69997	Europe	2016	2016	cropland	ITS1F_KYO2/ITS2	14	869	7	6.7	58313	0	3	0.00514465
ITS1	29525	181	GF05014532S	air	45.2487	8.69997	Europe	2016	2016	cropland	ITS1F_KYO2/ITS2	14	869	7	6.7	43308	0	5	0.0115452
ITS1	30125	181	GF05014459S	air	45.2487	8.69997	Europe	2016	2016	cropland	ITS1F_KYO2/ITS2	14	869	7	6.7	44837	0	1	0.0022303
ITS1	31521	181	GF05014456S	air	45.2487	8.69997	Europe	2016	2016	cropland	ITS1F_KYO2/ITS2	14	869	7	6.7	33849	0	2	0.00590859
ITS1	33476	181	GF05014393S	air	45.2487	8.69997	Europe	2016	2016	cropland	ITS1F_KYO2/ITS2	14	869	7	6.7	36446	0	3	0.00823136
ITS1	33480	181	GF05014465S	air	45.2487	8.69997	Europe	2016	2016	cropland	ITS1F_KYO2/ITS2	14	869	7	6.7	83742	0	1	0.00119414
ITS1	33485	181	GF05014421S	air	45.2487	8.69997	Europe	2016	2016	cropland	ITS1F_KYO2/ITS2	14	869	7	6.7	42389	0	2	0.00471821
ITS1	46880	181	GF05014477S	air	45.2487	8.69997	Europe	2016	2016	cropland	ITS1F_KYO2/ITS2	14	869	7	6.7	56360	0	2	0.00354862
ITS1	8798	190	GF05013633S	soil	-37.8607	145.813	Australia	2017	2017	forest	ITS1F/ITS4	12.2	1160	5.1	13.5	46934	0	1	0.00213065	10.1111/mec.16242	Bowd, E., Banks, S., Bissett, A., May, T.W. and Lindenmayer, D.B.
ITS2	9376	220	GF05011324S	shoot	-20.7209	-42.4817	South America	2015	2015	forest	ITS86F/ITS4	17.6	1465	5.3	3.5	4282209	0	1	2.33524e-05	10.1111/nph.17459	Petrolli, R., Vieira, C. A., Jakalski, M., Bocayuva, M. F., Valle, C., Cruz, E. D. S., ... & Kasuya, M. C. M.
ITS2	18663	230	GF05010582S	rhizosphere soil	45.9108	-84.7383	North America	2016	2016	wetland	5.8S_Fun/ITS4_Fun	6	740	6.3	14.7	71720	0	3	0.00418293	10.1002/ece3.6811	Bickford, W.A., Zak, D.R., Kowalski, K.P. and Goldberg, D.E.
ITS2	39149	235	GF05010275S	air	59.9445	10.7116	Europe	2018	2018	anthropogenic	gITS7/ITS4	6.1	911	5.4	11	88846	0	225	0.253247	10.1186/s40168-021-01167-x	Estensmo, E.L., Morgado, L., Maurice, S., Martin-Sanchez, P.M., Engh, I.B., Mattsson, J., Kauserud, H. and Skrede, I.
ITS2	40931	235	GF05010242S	air	59.9445	10.7116	Europe	2017	2017	anthropogenic	gITS7/ITS4	6.1	911	5.4	11	61437	0	14	0.0227876	10.7717/peerj.9930
ITS2	8351	257	GF05006991S	soil	42.31	127.19	Asia	2016	2016	forest	ITS3/ITS4	5.7	682	5.7	9.8	60206	0	7	0.0116267
ITS2	24618	257	GF05006993S	soil	42.31	127.19	Asia	2016	2016	forest	ITS3/ITS4	5.7	682	5.7	9.8	53898	0	2	0.00371071
ITS2	35697	257	GF05006992S	soil	42.31	127.19	Asia	2016	2016	forest	ITS3/ITS4	5.7	682	5.7	9.8	55717	0	1	0.00179478
ITS1	20650	259	GF05006742S	soil	42.7833	-0.0166667	Europe	2015	2015	forest	ITS1F/ITS2	3	1102	6.1	14	25238	0	1	0.00396228	10.1111/nph.17153
ITS1	21481	259	GF05006876S	shoot	42.7833	-0.0166667	Europe	2016	2016	forest	ITS1F/ITS2	3	1102	6.1	14	78074	0	20	0.0256167
ITS1	22806	259	GF05006834S	soil	42.7833	-0.0166667	Europe	2015	2015	forest	ITS1F/ITS2	3	1102	6.1	14	23659	0	1	0.00422672
ITS1	26089	259	GF05006770S	shoot	42.7833	-0.0166667	Europe	2015	2015	forest	ITS1F/ITS2	3	1102	6.1	14	4681	0	2	0.0427259
ITS1	28465	259	GF05006878S	soil	42.7833	-0.0166667	Europe	2016	2016	forest	ITS1F/ITS2	3	1102	6.1	14	43130	0	1	0.00231857
ITS1	31216	259	GF05006830S	shoot	43.1333	0	Europe	2015	2015	forest	ITS1F/ITS2	12.2	1154	5.3	9.7	16632	0	2	0.012025
ITS1	33011	259	GF05006704S	shoot	43.1167	-0.533333	Europe	2015	2015	forest	ITS1F/ITS2	12.6	1377	5.1	11	34726	0	1	0.00287969
ITS1	35579	259	GF05006768S	soil	42.7833	-0.0166667	Europe	2015	2015	forest	ITS1F/ITS2	3	1102	6.1	14	28660	0	1	0.00348918
ITS1	35585	259	GF05006882S	shoot	42.8833	-0.416667	Europe	2016	2016	forest	ITS1F/ITS2	7.6	1426	5.1	26.5	32488	0	1	0.00307806
ITS1	35587	259	GF05006911S	soil	42.7833	-0.0166667	Europe	2016	2016	forest	ITS1F/ITS2	3	1102	6.1	14	23500	0	1	0.00425532
ITS1	35592	259	GF05006736S	soil	42.7833	-0.0166667	Europe	2015	2015	forest	ITS1F/ITS2	3	1102	6.1	14	20950	0	2	0.00954654
ITS1	40328	259	GF05006724S	shoot	42.8833	-0.416667	Europe	2015	2015	forest	ITS1F/ITS2	7.6	1426	5.1	26.5	6555	0	1	0.0152555
ITS1	40332	259	GF05006881S	soil	42.8833	-0.416667	Europe	2016	2016	forest	ITS1F/ITS2	7.6	1426	5.1	26.5	53384	0	1	0.00187322
ITS1	40337	259	GF05006961S	soil	43.1333	0	Europe	2016	2016	forest	ITS1F/ITS2	12.2	1154	5.3	9.7	53182	0	3	0.00564101
ITS1	40341	259	GF05006929S	shoot	43.1167	-0.533333	Europe	2016	2016	forest	ITS1F/ITS2	12.6	1377	5.1	11	2227	0	1	0.0449035
ITS1	42303	259	GF05006775S	soil	43.1333	0	Europe	2015	2015	forest	ITS1F/ITS2	12.2	1154	5.3	9.7	19836	0	1	0.00504134
ITS1	54176	259	GF05006685S	shoot	43.1167	-0.533333	Europe	2015	2015	forest	ITS1F/ITS2	12.6	1377	5.1	11	14710	0	1	0.0067981
ITS1	54346	259	GF05006914S	soil	42.7833	-0.0166667	Europe	2016	2016	forest	ITS1F/ITS2	3	1102	6.1	14	22214	0	1	0.00450167
ITS1	54970	259	GF05006822S	soil	43.1167	-0.533333	Europe	2015	2015	forest	ITS1F/ITS2	12.6	1377	5.1	11	32959	0	2	0.00606815
ITS1	55635	259	GF05006801S	soil	43.1167	-0.533333	Europe	2015	2015	forest	ITS1F/ITS2	12.6	1377	5.1	11	18651	0	2	0.0107233
ITS1	57323	259	GF05006944S	shoot	43.1167	-0.533333	Europe	2016	2016	forest	ITS1F/ITS2	12.6	1377	5.1	11	18961	0	3	0.015822
ITS1	60145	259	GF05006686S	soil	42.7833	-0.0166667	Europe	2015	2015	forest	ITS1F/ITS2	3	1102	6.1	14	20960	0	1	0.00477099
ITS1	61141	259	GF05006932S	shoot	43.1167	-0.533333	Europe	2016	2016	forest	ITS1F/ITS2	12.6	1377	5.1	11	16042	0	1	0.00623364
ITS1	62440	259	GF05006900S	shoot	43.1333	0	Europe	2016	2016	forest	ITS1F/ITS2	12.2	1154	5.3	9.7	4108	0	113	2.75073
ITS1	63423	259	GF05006764S	soil	42.7833	-0.0166667	Europe	2015	2015	forest	ITS1F/ITS2	3	1102	6.1	14	12315	0	5	0.0406009
ITS1	71071	259	GF05006729S	shoot	42.8833	-0.416667	Europe	2015	2015	forest	ITS1F/ITS2	7.6	1426	5.1	26.5	7260	0	1	0.0137741
ITS1	73136	259	GF05006901S	shoot	43.1333	0	Europe	2016	2016	forest	ITS1F/ITS2	12.2	1154	5.3	9.7	3864	0	31	0.802277
ITS1	73990	259	GF05006693S	shoot	42.8833	-0.416667	Europe	2015	2015	forest	ITS1F/ITS2	7.6	1426	5.1	26.5	434	0	1	0.230415
ITS1	74395	259	GF05006676S	shoot	43.1333	0	Europe	2015	2015	forest	ITS1F/ITS2	12.2	1154	5.3	9.7	869	0	2	0.23015
ITS1	74637	259	GF05006749S	shoot	43.1333	0	Europe	2015	2015	forest	ITS1F/ITS2	12.2	1154	5.3	9.7	912	0	1	0.109649
ITS1	74701	259	GF05006915S	soil	43.1333	0	Europe	2016	2016	forest	ITS1F/ITS2	12.2	1154	5.3	9.7	207	0	1	0.483092
ITS2	7242	266	GF05006008S	soil	53.1171	10.8376	Europe	2017	2017	forest	ITS3_KYO2/ITS4	8.8	682	4.7	16.2	81464	0	1	0.00122754	10.1016/j.foreco.2021.119709
ITS2	7885	266	GF05005928S	soil	51.7216	9.71014	Europe	2017	2017	forest	ITS3_KYO2/ITS4	7.6	923	4.6	22.3	45562	0	1	0.00219481
ITS2	16116	266	GF05006011S	soil	51.7697	10.3936	Europe	2017	2017	forest	ITS3_KYO2/ITS4	7.1	1072	4.7	27.1	53262	0	2	0.00375502
ITS2	31894	266	GF05005972S	soil	52.8291	10.316	Europe	2017	2017	forest	ITS3_KYO2/ITS4	8.9	785	4.4	21.7	45936	0	1	0.00217694
ITS2	33052	266	GF05005979S	soil	52.8366	10.3409	Europe	2017	2017	forest	ITS3_KYO2/ITS4	8.9	772	4.7	22.6	106671	0	2	0.00187492
ITS2	34432	266	GF05005903S	soil	51.6567	9.58358	Europe	2017	2017	forest	ITS3_KYO2/ITS4	8.4	993	5.3	18.8	59042	0	2	0.00338742
ITS2	35364	266	GF05005933S	soil	51.7702	10.3969	Europe	2017	2017	forest	ITS3_KYO2/ITS4	7.1	1072	4.7	27.2	137380	0	6	0.00436745
ITS2	38137	266	GF05005912S	soil	51.6581	9.57928	Europe	2017	2017	forest	ITS3_KYO2/ITS4	8.3	1040	5	19.9	54333	0	1	0.0018405
ITS2	3517	274	GF05005332S	shoot	47.2217	8.67747	Europe	2017	2017	cropland	ITS3/ITS4	10.2	1155	6.1	17.7	63999	0	11	0.0171878	10.1094/PBIOMES-04-20-0033-R
ITS2	33286	274	GF05005308S	shoot	47.2217	8.67747	Europe	2017	2017	cropland	ITS3/ITS4	10.2	1155	6.1	17.7	32597	0	1	0.00306777
ITS2	304	288	GF05003883S	soil	-31.5453	159.086	Australia	2016	2016	forest	gITS7/ITS4	19.2	1804	5.6	4.1	4540633	0	1	2.20234e-05	10.1111/nph.14850
ITS1	18929	298	GF05002717S	shoot	42.4108	-85.3729	North America	2018	2018	cropland	ITS1F/ITS4	9.2	882	6.1	10.6	44475	0	4	0.00899382	10.3389/fmicb.2020.01116
ITS1	18946	298	GF05003048S	shoot	42.4108	-85.3729	North America	2018	2018	cropland	ITS1F/ITS4	9.2	882	6.1	10.6	9193	0	1	0.0108778
ITS1	25917	298	GF05002912S	soil	42.4108	-85.3729	North America	2018	2018	cropland	ITS1F/ITS4	9.2	882	6.1	10.6	31272	0	4	0.012791
ITS1	27573	298	GF05002907S	soil	42.4108	-85.3729	North America	2018	2018	cropland	ITS1F/ITS4	9.2	882	6.1	10.6	14436	0	1	0.00692713
ITS2	15686	312	GF04016250S	soil	57.8054	23.2412	Europe	2016	2016	anthropogenic	ITS9MUNngs/ITS4ngsUni	6.9	593	5.1	15	13218	0	1	0.00756544	10.1007/s13225-021-00493-7
ITS2	21614	312	GF05000956V	soil	69.46	30.04	Europe	2019	2019	forest	ITS9MUNngs/ITS4ngsUni	NA	NA	5.1	14.2	18231	0	1	0.00548516
ITS2	22359	312	GF04015779S	soil	50.5683	14.1769	Europe	2017	2017	forest	ITS9MUNngs/ITS4ngsUni	8.2	574	6.1	7.7	10974	0	2	0.0182249
ITS2	28071	312	GF05000957V	soil	51.46	9.99	Europe	2019	2019	forest	ITS9MUNngs/ITS4ngsUni	NA	NA	5.1	15.4	22981	0	2	0.00870284
ITS2	32965	312	GF04015950S	soil	50.511	13.4431	Europe	2018	2018	forest	ITS9MUNngs/ITS4ngsUni	8.1	620	5.5	13.2	13576	0	1	0.00736594
ITS2	39162	312	GF04015471S	soil	58.2972	27.0681	Europe	2015	2015	anthropogenic	ITS9MUNngs/ITS4ngsUni	5.7	646	6.1	14.6	7997	0	1	0.0125047
ITS2	39816	312	GF04015340S	soil	59.0409	24.507	Europe	2015	2015	forest	ITS9MUNngs/ITS4ngsUni	5.8	696	5.2	17.1	8135	0	1	0.0122926
ITS2	42633	312	GF04016153S	soil	49.5336	12.9389	Europe	2018	2018	forest	ITS9MUNngs/ITS4ngsUni	8.5	761	6.2	8.4	9881	0	1	0.0101204
ITS2	44654	312	GF04015368S	soil	58.1224	26.7051	Europe	2017	2017	forest	ITS9MUNngs/ITS4ngsUni	5.2	598	5.3	21.2	7972	0	1	0.0125439
ITS2	45851	312	GF05000935V	soil	42.08	12.09	Europe	2019	2019	forest	ITS9MUNngs/ITS4ngsUni	NA	NA	6.3	6	23894	0	3	0.0125555
ITS2	47304	312	GF05001299V	soil	56.46	32.95	Europe	2014	2014	forest	ITS9MUNngs/ITS4ngsUni	NA	NA	5.1	21.3	14207	0	1	0.00703878
ITS2	47900	312	GF04015614S	soil	57.6288	22.2878	Europe	2014	2014	forest	ITS9MUNngs/ITS4ngsUni	6.8	635	5.3	17.6	1872	0	1	0.0534188
ITS2	50592	312	GF04016448S	soil	58.6955	26.9128	Europe	2015	2015	forest	ITS9MUNngs/ITS4ngsUni	5.4	651	6.1	15.5	2501	0	1	0.039984
ITS2	50602	312	GF04016439S	soil	58.6955	26.9128	Europe	2015	2015	forest	ITS9MUNngs/ITS4ngsUni	5.4	651	6.1	15.5	11952	0	1	0.0083668
ITS2	50668	312	GF04015351S	soil	58.2663	22.1226	Europe	2016	2016	forest	ITS9MUNngs/ITS4ngsUni	6.8	626	4.9	19.4	9270	0	1	0.0107875
ITS2	51125	312	GF04015553S	soil	59.4227	24.6661	Europe	2012	2012	forest	ITS9MUNngs/ITS4ngsUni	6	599	5.9	17.8	6129	0	1	0.0163159
ITS2	53833	312	GF04016592S	soil	58.928	23.4876	Europe	2016	2016	forest	ITS9MUNngs/ITS4ngsUni	6.5	605	5.3	18.2	6947	0	1	0.0143947
ITS2	57615	312	GF05001399V	soil	55.99	12.27	Europe	2014	2014	forest	ITS9MUNngs/ITS4ngsUni	NA	NA	5.4	20.1	22084	0	2	0.00905633
ITS2	60049	312	GF04016572S	soil	59.224	27.326	Europe	2016	2016	forest	ITS9MUNngs/ITS4ngsUni	5.4	645	6	14.1	5236	0	1	0.0190985
ITS2	60494	312	GF04015446S	soil	58.2731	27.3183	Europe	2011	2011	forest	ITS9MUNngs/ITS4ngsUni	5.8	639	5	21.9	1894	0	1	0.0527983
ITS2	60662	312	GF05000954V	soil	51.43	10.02	Europe	2019	2019	forest	ITS9MUNngs/ITS4ngsUni	NA	NA	5.5	16.7	10856	0	1	0.0092115
ITS2	62184	312	GF05001404V	soil	48.25	16.17	Europe	2015	2015	shrubland	ITS9MUNngs/ITS4ngsUni	NA	NA	5.9	6.6	12920	0	1	0.00773994
ITS2	62186	312	GF05000895V	soil	56.79	58.27	Europe	2019	2019	forest	ITS9MUNngs/ITS4ngsUni	NA	NA	5	20.9	7308	0	1	0.0136836
ITS2	63340	312	GF05001691V	soil	59.57	151.27	Europe	2018	2018	forest	ITS9MUNngs/ITS4ngsUni	NA	NA	5	13.3	8939	0	1	0.0111869
ITS2	63660	312	GF04017088S	soil	57.582	26.6492	Europe	2015	2015	forest	ITS9MUNngs/ITS4ngsUni	5.8	630	5.2	19.2	1622	0	1	0.0616523
ITS2	65997	312	GF05000897V	soil	55.35	78.6	Europe	2019	2019	forest	ITS9MUNngs/ITS4ngsUni	NA	NA	6.5	13.7	7459	0	2	0.0268132
ITS2	70855	312	GF04017363S	soil	58.9593	24.3002	Europe	2016	2016	woodland	ITS9MUNngs/ITS4ngsUni	6	639	5.9	12.5	1091	0	1	0.091659
ITS2	71681	312	GF04017386S	soil	58.01	22.05	Europe	2014	2014	forest	ITS9MUNngs/ITS4ngsUni	7.1	578	5.9	16.7	1098	0	1	0.0910747
ITS1	15681	312	GF04015766S	soil	58.7481	26.4978	Europe	2016	2016	forest	ITS9MUNngs/ITS4ngsUni	5.2	666	5.4	18.8	4628	0	1	0.0216076
ITS1	21597	312	GF04015289S	soil	58.2716	25.1828	Europe	2016	2016	forest	ITS9MUNngs/ITS4ngsUni	5.8	723	5	20.6	1108	0	1	0.0902527
ITS1	22359	312	GF04015779S	soil	50.5683	14.1769	Europe	2017	2017	forest	ITS9MUNngs/ITS4ngsUni	8.2	574	6.1	7.7	10974	0	1	0.00911245
ITS1	32965	312	GF04015950S	soil	50.511	13.4431	Europe	2018	2018	forest	ITS9MUNngs/ITS4ngsUni	8.1	620	5.5	13.2	13576	0	1	0.00736594
ITS1	39159	312	GF04016048S	soil	57.752	26.215	Europe	2016	2016	anthropogenic	ITS9MUNngs/ITS4ngsUni	5.8	683	5.7	12.4	9009	0	1	0.0111
ITS1	39162	312	GF04015471S	soil	58.2972	27.0681	Europe	2015	2015	anthropogenic	ITS9MUNngs/ITS4ngsUni	5.7	646	6.1	14.6	7997	0	1	0.0125047
ITS1	41833	312	GF04015971S	soil	58.6737	24.6196	Europe	2015	2015	anthropogenic	ITS9MUNngs/ITS4ngsUni	6	720	5.9	16.9	2293	0	1	0.043611
ITS1	42447	312	GF04015268S	soil	58.8014	22.8392	Europe	2015	2015	forest	ITS9MUNngs/ITS4ngsUni	6.7	615	6	13.4	7419	0	1	0.0134789
ITS1	44654	312	GF04015368S	soil	58.1224	26.7051	Europe	2017	2017	forest	ITS9MUNngs/ITS4ngsUni	5.2	598	5.3	21.2	7972	0	1	0.0125439
ITS1	50566	312	GF04016481S	soil	57.7318	26.9208	Europe	2015	2015	anthropogenic	ITS9MUNngs/ITS4ngsUni	5.5	640	5.9	13.5	5684	0	1	0.0175932
ITS1	50602	312	GF04016439S	soil	58.6955	26.9128	Europe	2015	2015	forest	ITS9MUNngs/ITS4ngsUni	5.4	651	6.1	15.5	11952	0	1	0.0083668
ITS1	50668	312	GF04015351S	soil	58.2663	22.1226	Europe	2016	2016	forest	ITS9MUNngs/ITS4ngsUni	6.8	626	4.9	19.4	9270	0	1	0.0107875
ITS1	51125	312	GF04015553S	soil	59.4227	24.6661	Europe	2012	2012	forest	ITS9MUNngs/ITS4ngsUni	6	599	5.9	17.8	6129	0	1	0.0163159
ITS1	53833	312	GF04016592S	soil	58.928	23.4876	Europe	2016	2016	forest	ITS9MUNngs/ITS4ngsUni	6.5	605	5.3	18.2	6947	0	1	0.0143947
ITS1	57598	312	GF04016755S	soil	57.9479	26.3808	Europe	2015	2015	forest	ITS9MUNngs/ITS4ngsUni	5.7	675	6.1	14.3	2499	0	1	0.040016
ITS1	63660	312	GF04017088S	soil	57.582	26.6492	Europe	2015	2015	forest	ITS9MUNngs/ITS4ngsUni	5.8	630	5.2	19.2	1622	0	1	0.0616523
ITS1	69203	312	GF04015444S	soil	59.0073	24.5702	Europe	2016	2016	anthropogenic	ITS9MUNngs/ITS4ngsUni	5.8	688	6	13.5	2815	0	1	0.035524
ITS1	643	313	GF05001729S	air	-36.9162	174.646	Australia	2017	2017	anthropogenic	ITS1F/ITS2	15.3	1126	5.4	7.1	424873	0	2	0.000470729	10.1038/s41564-019-0370-4
ITS1	19888	313	GF05001726S	air	-36.9162	174.646	Australia	2017	2017	anthropogenic	ITS1F/ITS2	15.3	1126	5.4	7.1	48901	0	2	0.0040899
ITS1	2411	314	GF05001623S	air	56.0738	13.2333	Europe	2007	2007	anthropogenic	ITS1F/ITS2	7.7	679	5.9	13	197028	0	1	0.000507542	10.7717/peerj.8424
ITS1	7728	314	GF05001598S	air	56.0738	13.2333	Europe	2006	2006	anthropogenic	ITS1F/ITS2	7.7	679	5.9	13	120949	0	3	0.00248038
ITS1	9187	314	GF05001603S	air	67.8558	20.2253	Europe	2006	2006	forest	ITS1F/ITS2	-1.1	574	5.4	16.2	140535	0	1	0.000711567
ITS1	10040	314	GF05001631S	air	67.8558	20.2253	Europe	2006	2006	forest	ITS1F/ITS2	-1.1	574	5.4	16.2	174867	0	8	0.00457491
ITS1	10887	314	GF05001622S	air	67.8558	20.2253	Europe	2007	2007	forest	ITS1F/ITS2	-1.1	574	5.4	16.2	275484	0	3	0.00108899
ITS1	11647	314	GF05001637S	air	67.8558	20.2253	Europe	2007	2007	forest	ITS1F/ITS2	-1.1	574	5.4	16.2	359986	0	2	0.000555577
ITS1	16555	314	GF05001593S	air	56.0738	13.2333	Europe	2006	2006	anthropogenic	ITS1F/ITS2	7.7	679	5.9	13	444274	0	4	0.000900345
ITS1	19973	314	GF05001681S	air	56.0738	13.2333	Europe	2006	2006	anthropogenic	ITS1F/ITS2	7.7	679	5.9	13	449876	0	3	0.00066685
ITS1	25606	314	GF05001664S	air	67.8558	20.2253	Europe	2007	2007	forest	ITS1F/ITS2	-1.1	574	5.4	16.2	313032	0	4	0.00127782
ITS1	55639	351	GF04019610S	soil	31.3215	110.483	Asia	2015	2015	forest	ITS1F/ITS2	11.2	1270	5.7	17.8	54842	0	1	0.00182342	10.1038/s41396-018-0303-x
ITS2	14438	377	GF04015038S	sediment	56.7602	27.1492	Europe	2013	2013	aquatic	ITS3ngs1 to 5 + ITS3ngs10/ITS4ngs	6.1	613	NA	NA	178762	0	3047	1.7045	10.3390/microorganisms9040719
ITS1	77587	379	GF04008974S	root	58.3814	6.1129	Europe	2010	2010	aquatic	ITS1F/ITS4 then ITS1/ITS4	7.7	1906	5.3	26.8	1703	0	3	0.17616	10.1016/j.funeco.2020.100914
ITS2	8976	382	GF04008451S	rhizosphere soil	48.378	9.435	Europe	2015	2015	grassland	ITS1F/ITS4 then fITS7/ITS4	7.9	874	5.8	16.3	95521	0	3	0.00314067	10.1038/s41598-020-57760-x
ITS2	4765	401	GF04006217S	litter	48.8593	13.8968	Europe	2016	2016	forest	gITS7/ITS4	7	809	4.8	17	19291	0	1	0.00518376	10.1016/j.soilbio.2021.108366
ITS2	29821	401	GF04006260S	litter	49.077	13.5062	Europe	2016	2016	forest	gITS7/ITS4	6	983	4.3	21.9	26837	0	1	0.0037262
ITS2	35363	401	GF04006277S	litter	49.1187	13.2504	Europe	2015	2015	forest	gITS7/ITS4	6	1287	4.5	24.7	7725	0	3	0.038835
ITS2	35366	401	GF04006284S	litter	48.7491	13.9348	Europe	2016	2016	forest	gITS7/ITS4	4.9	1001	4.7	23.7	7018	0	1	0.0142491
ITS2	57916	401	GF04006322S	soil	49.1187	13.2504	Europe	2015	2015	forest	gITS7/ITS4	6	1287	4.5	24.7	17062	0	1	0.00586098
ITS1	27186	405	GF04006032S	soil	43.3657	144.655	Asia	2012	2012	forest	ITS1F_KYO2/ITS2_KYO2	6.8	1055	5.2	23.6	33167	0	6	0.0180903	10.1016/j.foreco.2019.05.042
ITS1	37635	405	GF04006091S	soil	43.3587	144.643	Asia	2012	2012	forest	ITS1F_KYO2/ITS2_KYO2	7	998	5.4	18.4	59915	0	2	0.00333806
ITS2	72	408	GF04005551S	litter	56.848	59.863	Asia	2017	2017	forest	fITS7/ITS4	1.6	512	4.9	20.3	86665	0	3	0.00346161	10.3389/fmicb.2021.729244
ITS2	2619	408	GF04005560S	litter	56.85	59.827	Asia	2017	2017	forest	fITS7/ITS4	1.7	519	5	22.2	53471	0	1	0.00187017
ITS2	4764	408	GF04005589S	litter	56.85	59.827	Asia	2017	2017	forest	fITS7/ITS4	1.7	519	5	22.2	78262	0	2	0.00255552
ITS2	4769	408	GF04005580S	litter	56.848	59.863	Asia	2017	2017	forest	fITS7/ITS4	1.6	512	4.9	20.3	53083	0	2	0.00376768
ITS2	4777	408	GF04005571S	litter	56.85	59.827	Asia	2017	2017	forest	fITS7/ITS4	1.7	519	5	22.2	79448	0	2	0.00251737
ITS2	4783	408	GF04005573S	litter	56.848	59.863	Asia	2017	2017	forest	fITS7/ITS4	1.6	512	4.9	20.3	65187	0	6	0.00920429
ITS2	4798	408	GF04005588S	litter	56.801	59.425	Asia	2017	2017	forest	fITS7/ITS4	1.7	556	5.2	23.7	61225	0	2	0.00326664
ITS2	4815	408	GF04005584S	litter	56.801	59.425	Asia	2017	2017	forest	fITS7/ITS4	1.7	556	5.2	23.7	29579	0	1	0.00338078
ITS2	4823	408	GF04005583S	litter	56.801	59.425	Asia	2017	2017	forest	fITS7/ITS4	1.7	556	5.2	23.7	78524	0	1	0.0012735
ITS2	4834	408	GF04005570S	litter	56.848	59.863	Asia	2017	2017	forest	fITS7/ITS4	1.6	512	4.9	20.3	63598	0	10	0.0157238
ITS2	4836	408	GF04005586S	litter	56.85	59.827	Asia	2017	2017	forest	fITS7/ITS4	1.7	519	5	22.2	40108	0	1	0.00249327
ITS2	5637	408	GF04005606S	litter	56.801	59.425	Asia	2017	2017	forest	fITS7/ITS4	1.7	556	5.2	23.7	68063	0	1	0.00146923
ITS2	7945	408	GF04005599S	litter	56.801	59.425	Asia	2017	2017	forest	fITS7/ITS4	1.7	556	5.2	23.7	60385	0	1	0.00165604
ITS2	8727	408	GF04005602S	litter	56.848	59.863	Asia	2017	2017	forest	fITS7/ITS4	1.6	512	4.9	20.3	58619	0	1	0.00170593
ITS2	10814	408	GF04005611S	deadwood	56.848	59.863	Asia	2017	2017	forest	fITS7/ITS4	1.6	512	4.9	20.3	78902	0	24	0.0304175
ITS2	11237	408	GF04005613S	litter	56.85	59.827	Asia	2017	2017	forest	fITS7/ITS4	1.7	519	5	22.2	79328	0	7	0.00882412
ITS2	14127	408	GF04005632S	litter	56.85	59.827	Asia	2017	2017	forest	fITS7/ITS4	1.7	519	5	22.2	52200	0	3	0.00574713
ITS2	14952	408	GF04005637S	litter	56.848	59.863	Asia	2017	2017	forest	fITS7/ITS4	1.6	512	4.9	20.3	83870	0	7	0.00834625
ITS2	17378	408	GF04005649S	litter	56.801	59.425	Asia	2017	2017	forest	fITS7/ITS4	1.7	556	5.2	23.7	71125	0	1	0.00140598
ITS2	20437	408	GF04005603S	litter	56.85	59.827	Asia	2017	2017	forest	fITS7/ITS4	1.7	519	5	22.2	68146	0	4	0.00586975
ITS2	20515	408	GF04005672S	litter	56.801	59.425	Asia	2017	2017	forest	fITS7/ITS4	1.7	556	5.2	23.7	23253	0	5	0.0215026
ITS2	21694	408	GF04005682S	litter	56.85	59.827	Asia	2017	2017	forest	fITS7/ITS4	1.7	519	5	22.2	66472	0	1	0.00150439
ITS2	22341	408	GF04005792S	litter	56.848	59.863	Asia	2017	2017	forest	fITS7/ITS4	1.6	512	4.9	20.3	60292	0	1	0.00165859
ITS2	22844	408	GF04005696S	litter	56.848	59.863	Asia	2017	2017	forest	fITS7/ITS4	1.6	512	4.9	20.3	62307	0	1	0.00160496
ITS2	23003	408	GF04005689S	litter	56.801	59.425	Asia	2017	2017	forest	fITS7/ITS4	1.7	556	5.2	23.7	56137	0	1	0.00178136
ITS2	23353	408	GF04005693S	litter	56.801	59.425	Asia	2017	2017	forest	fITS7/ITS4	1.7	556	5.2	23.7	34054	0	1	0.00293651
ITS2	24585	408	GF04005701S	litter	56.801	59.425	Asia	2017	2017	forest	fITS7/ITS4	1.7	556	5.2	23.7	70299	0	4	0.00568998
ITS2	24812	408	GF04005598S	litter	56.848	59.863	Asia	2017	2017	forest	fITS7/ITS4	1.6	512	4.9	20.3	85351	0	2	0.00234326
ITS2	25465	408	GF04005707S	litter	56.801	59.425	Asia	2017	2017	forest	fITS7/ITS4	1.7	556	5.2	23.7	38607	0	2	0.00518041
ITS2	28517	408	GF04005791S	litter	56.801	59.425	Asia	2017	2017	forest	fITS7/ITS4	1.7	556	5.2	23.7	49255	0	1	0.00203025
ITS2	29663	408	GF04005725S	litter	56.85	59.827	Asia	2017	2017	forest	fITS7/ITS4	1.7	519	5	22.2	58857	0	4	0.00679613
ITS2	29726	408	GF04005726S	litter	56.85	59.827	Asia	2017	2017	forest	fITS7/ITS4	1.7	519	5	22.2	40482	0	3	0.0074107
ITS2	32346	408	GF04005617S	litter	56.85	59.827	Asia	2017	2017	forest	fITS7/ITS4	1.7	519	5	22.2	35295	0	7	0.0198328
ITS2	41269	408	GF04005784S	litter	56.801	59.425	Asia	2017	2017	forest	fITS7/ITS4	1.7	556	5.2	23.7	27668	0	1	0.00361428
ITS2	41746	408	GF04005751S	litter	56.801	59.425	Asia	2017	2017	forest	fITS7/ITS4	1.7	556	5.2	23.7	40636	0	2	0.00492174
ITS2	46053	408	GF04005801S	litter	56.85	59.827	Asia	2017	2017	forest	fITS7/ITS4	1.7	519	5	22.2	9898	0	1	0.0101031
ITS2	51408	408	GF04005753S	litter	56.85	59.827	Asia	2017	2017	forest	fITS7/ITS4	1.7	519	5	22.2	16683	0	2	0.0119883
ITS2	55098	408	GF04005815S	litter	56.85	59.827	Asia	2017	2017	forest	fITS7/ITS4	1.7	519	5	22.2	29202	0	8	0.0273954
ITS2	13416	461	GF04001585S	soil	52.9185	13.8592	Europe	2011	2011	forest	fITS7/ITS4	8.9	603	4.7	16.6	43854	0	1	0.00228029	10.1073/pnas.2016210117
ITS2	16425	461	GF04001634S	soil	51.1423	10.3773	Europe	2011	2011	forest	fITS7/ITS4	8.1	620	5.6	18.1	28761	0	1	0.00347693
ITS2	19478	461	GF04001647S	soil	51.1789	10.3783	Europe	2011	2011	forest	fITS7/ITS4	8.3	554	5.4	15.4	34924	0	1	0.00286336
ITS2	31387	461	GF04001735S	soil	51.1081	10.4549	Europe	2011	2011	forest	fITS7/ITS4	8.4	583	5.4	15.5	29711	0	1	0.00336576
ITS2	17068	462	GF04001538S	shoot	55.9027	13.9871	Europe	2013	2014	forest	gITS7/ITS4	7.6	614	5.7	19.3	51048	0	23	0.0450556	10.1111/mec.15314
ITS2	17069	462	GF04001539S	shoot	55.9027	13.9871	Europe	2013	2014	forest	gITS7/ITS4	7.6	614	5.7	19.3	43413	0	20	0.0460691
ITS2	21808	462	GF04001540S	shoot	55.9027	13.9871	Europe	2013	2014	forest	gITS7/ITS4	7.6	614	5.7	19.3	60323	0	19	0.0314971
ITS2	24794	462	GF04001536S	shoot	55.9027	13.9871	Europe	2013	2014	forest	gITS7/ITS4	7.6	614	5.7	19.3	29879	0	15	0.0502025
ITS2	26475	462	GF04001541S	shoot	55.9027	13.9871	Europe	2013	2014	forest	gITS7/ITS4	7.6	614	5.7	19.3	50261	0	32	0.0636677
ITS2	29800	462	GF04001537S	shoot	55.9027	13.9871	Europe	2013	2014	forest	gITS7/ITS4	7.6	614	5.7	19.3	23963	0	14	0.0584234
ITS2	45203	462	GF04001542S	shoot	55.9027	13.9871	Europe	2013	2014	forest	gITS7/ITS4	7.6	614	5.7	19.3	22554	0	11	0.0487718
ITS2	45205	462	GF04001543S	shoot	55.9027	13.9871	Europe	2013	2014	forest	gITS7/ITS4	7.6	614	5.7	19.3	20177	0	10	0.0495614
ITS2	47854	462	GF04001544S	shoot	55.9027	13.9871	Europe	2013	2014	forest	gITS7/ITS4	7.6	614	5.7	19.3	36944	0	13	0.0351884
ITS1	142	480	GF04000276S	root	-41.2582	174.772	Australia	2014	2014	forest	ITS1F/ITS4	13.1	1116	5.3	4.6	1290334	0	5	0.000387497	10.3389/fmicb.2019.02944
ITS1	3964	480	GF04000285S	root	-40.9365	172.908	Australia	2014	2014	forest	ITS1F/ITS4	8.6	2436	5.2	11.1	1252256	0	44	0.00351366
ITS2	12985	481	GF04000245S	shoot	54.26	12.87	Europe	2017	2017	forest	fITS7/ITS4	8.9	625	5.9	17.9	31998	0	10	0.031252	10.3389/fmicb.2020.590944
ITS2	23197	481	GF04000246S	shoot	53.3	12.58	Europe	2017	2017	forest	fITS7/ITS4	8.9	556	5.8	17.1	17042	0	2	0.0117357
ITS2	29288	481	GF04000255S	shoot	54.26	12.87	Europe	2017	2017	forest	fITS7/ITS4	8.9	625	5.9	17.9	20705	0	5	0.0241488
ITS2	34494	481	GF04000253S	shoot	54.24	12.84	Europe	2017	2017	forest	fITS7/ITS4	8.8	627	5.4	19.6	29904	0	7	0.0234082
ITS2	34800	481	GF04000254S	shoot	54.24	12.84	Europe	2017	2017	forest	fITS7/ITS4	8.8	627	5.4	19.6	34004	0	44	0.129397
ITS2	38259	481	GF04000264S	shoot	53.3	12.58	Europe	2017	2017	forest	fITS7/ITS4	8.9	556	5.8	17.1	20778	0	1	0.00481278
ITS2	38571	481	GF04000275S	shoot	53.3	12.58	Europe	2017	2017	forest	fITS7/ITS4	8.9	556	5.8	17.1	19696	0	2	0.0101543
ITS2	38747	481	GF04000252S	shoot	54.25	13.1	Europe	2017	2017	forest	fITS7/ITS4	8.8	604	6.4	12.8	35946	0	40	0.111278
ITS2	39357	481	GF04000256S	shoot	54.24	12.84	Europe	2017	2017	forest	fITS7/ITS4	8.8	627	5.4	19.6	14345	0	3	0.0209132
ITS2	39821	481	GF04000268S	shoot	54.24	12.84	Europe	2017	2017	forest	fITS7/ITS4	8.8	627	5.4	19.6	22061	0	55	0.249309
ITS2	40134	481	GF04000257S	shoot	54.24	12.84	Europe	2017	2017	forest	fITS7/ITS4	8.8	627	5.4	19.6	50877	0	49	0.0963107
ITS2	40475	481	GF04000259S	shoot	54.26	12.87	Europe	2017	2017	forest	fITS7/ITS4	8.9	625	5.9	17.9	39026	0	85	0.217804
ITS2	40476	481	GF04000260S	shoot	54.26	12.87	Europe	2017	2017	forest	fITS7/ITS4	8.9	625	5.9	17.9	24402	0	1	0.00409802
ITS2	40481	481	GF04000258S	shoot	53.3	12.58	Europe	2017	2017	forest	fITS7/ITS4	8.9	556	5.8	17.1	30679	0	1	0.00325956
ITS2	40487	481	GF04000262S	shoot	54.24	12.84	Europe	2017	2017	forest	fITS7/ITS4	8.8	627	5.4	19.6	20543	0	2	0.00973568
ITS2	40494	481	GF04000261S	shoot	54.26	12.87	Europe	2017	2017	forest	fITS7/ITS4	8.9	625	5.9	17.9	22029	0	64	0.290526
ITS2	40495	481	GF04000263S	shoot	54.26	12.87	Europe	2017	2017	forest	fITS7/ITS4	8.9	625	5.9	17.9	22600	0	26	0.115044
ITS2	43302	481	GF04000265S	shoot	54.25	13.1	Europe	2017	2017	forest	fITS7/ITS4	8.8	604	6.4	12.8	11025	0	5	0.0453515
ITS2	44831	481	GF04000267S	shoot	53.3	12.58	Europe	2017	2017	forest	fITS7/ITS4	8.9	556	5.8	17.1	16351	0	1	0.00611583
ITS2	50756	481	GF04000271S	shoot	54.25	13.1	Europe	2017	2017	forest	fITS7/ITS4	8.8	604	6.4	12.8	18440	0	10	0.0542299
ITS2	50757	481	GF04000251S	shoot	54.26	12.87	Europe	2017	2017	forest	fITS7/ITS4	8.9	625	5.9	17.9	13255	0	8	0.0603546
ITS2	51581	481	GF04000266S	shoot	54.25	13.1	Europe	2017	2017	forest	fITS7/ITS4	8.8	604	6.4	12.8	22464	0	7	0.031161
ITS2	51586	481	GF04000273S	shoot	54.24	12.84	Europe	2017	2017	forest	fITS7/ITS4	8.8	627	5.4	19.6	21377	0	28	0.130982
ITS2	51604	481	GF04000272S	shoot	54.25	13.1	Europe	2017	2017	forest	fITS7/ITS4	8.8	604	6.4	12.8	22611	0	5	0.0221131
ITS2	51614	481	GF04000270S	shoot	54.26	12.87	Europe	2017	2017	forest	fITS7/ITS4	8.9	625	5.9	17.9	12144	0	1	0.00823452
ITS2	51619	481	GF04000250S	shoot	54.25	13.1	Europe	2017	2017	forest	fITS7/ITS4	8.8	604	6.4	12.8	20835	0	44	0.211183
ITS2	56972	481	GF04000274S	shoot	54.24	12.84	Europe	2017	2017	forest	fITS7/ITS4	8.8	627	5.4	19.6	29846	0	2	0.00670107
ITS1	29480	483	GF04000237S	water	42.7966	-2.98602	Europe	2017	2017	aquatic	ITS1F/ITS2	11.6	886	6.6	6.1	76068	0	1	0.00131461	10.3390/jof7121074
ITS2	11568	508	GF03008355S	air	45.77	2.95	Europe	2017	2017	grassland	5.8S_Fun/ITS4_Fun	6.9	1214	5.2	15.4	25616	0	1	0.00390381	10.1016/j.scitotenv.2020.137129
ITS2	47646	508	GF03008389S	air	45.77	2.95	Europe	2017	2017	grassland	5.8S_Fun/ITS4_Fun	6.9	1214	5.2	15.4	19262	0	1	0.00519157
ITS2	67023	509	GF03008305S	deadwood	64.27	27.33	Europe	2014	2014	forest	fITS7/ITS4	2.5	600	NA	NA	4111	0	1	0.024325	10.1016/j.foreco.2020.118070
ITS2	75416	509	GF03008327S	deadwood	61.4	24.48	Europe	2014	2014	forest	fITS7/ITS4	4.2	648	4.8	16.3	528	0	1	0.189394
ITS2	947	516	GF03007852S	litter	48.6643	14.7045	Europe	2015	2015	forest	gITS7/ITS4	6.6	784	4.5	21.5	7677	0	1	0.0130259	10.1016/j.geoderma.2020.114499
ITS2	5021	516	GF03007860S	litter	48.6636	14.7043	Europe	2015	2015	forest	gITS7/ITS4	6.6	784	4.5	21	15626	0	2	0.0127992
ITS2	13004	516	GF03007874S	soil	48.6647	14.7087	Europe	2015	2015	forest	gITS7/ITS4	6.6	812	4.5	19.7	22342	0	1	0.00447588
ITS2	28895	516	GF03007897S	litter	48.6669	14.7035	Europe	2015	2015	forest	gITS7/ITS4	6.9	760	4.3	21	25885	0	1	0.00386324
ITS2	63714	518	GF03007829S	soil	47.4828	-61.7172	North America	2011	2011	wetland	ITS1F/ITS4	5.1	929	5.5	13.9	3428	0	1	0.0291715	10.1111/1758-2229.12312
ITS1	63714	518	GF03007829S	soil	47.4828	-61.7172	North America	2011	2011	wetland	ITS1F/ITS4	5.1	929	5.5	13.9	3428	0	3	0.0875146
ITS2	38736	520	GF03007726S	soil	57.5915	11.9032	Europe	2017	2017	forest	ITS3-Mix1 to 2/ITS4-cwmix1 + ITS4-cwmix2	8.1	760	5.5	19.9	94673	0	1	0.00105627	10.3897/BDJ.7.e35332
ITS2	34514	525	GF03007631S	soil	52.74	23.78	Europe	2017	2017	forest	fITS7/ITS4	7.4	611	4.6	16.8	63199	0	2	0.00316461	10.1111/mec.15749
ITS2	35385	525	GF03007634S	soil	52.78	23.62	Europe	2017	2017	forest	fITS7/ITS4	7.3	629	4.9	15.8	67698	0	1	0.00147715
ITS2	46056	525	GF03007640S	soil	47.29	26.05	Europe	2017	2017	forest	fITS7/ITS4	6.3	704	5.7	14.6	54436	0	2	0.00367404
ITS2	53618	525	GF03007643S	soil	52.77	23.75	Europe	2017	2017	forest	fITS7/ITS4	7.3	608	4.9	17.9	50176	0	1	0.00199298
ITS2	14011	529	GF03007318S	rhizosphere soil	38.0321	128.463	Asia	2018	2018	forest	ITS3/ITS4	8.1	1382	5.4	22.6	111260	0	2	0.00179759	10.3389/fmicb.2020.572706
ITS2	17778	538	GF03006821S	root	55.6158	49.3356	Asia	2016	2016	cropland	ITS3_KYO2/ITS4	4.3	543	5.8	13.4	96043	0	1	0.0010412	https://doi-org.d360prx.biomed.cas.cz/10.1007/s11274-019-2761-3
ITS2	1766	549	GF03006257S	shoot	60.7531	25.2233	Europe	2016	2016	forest	gITS7/ITS4	4.8	612	5.3	15.2	153931	0	10	0.00649642	10.1111/1758-2229.12654
ITS2	2313	549	GF03006259S	shoot	60.7475	25.2214	Europe	2016	2016	forest	gITS7/ITS4	4.8	621	5.1	13.9	184594	0	2	0.00108346
ITS2	2847	549	GF03006283S	shoot	60.7531	25.2233	Europe	2016	2016	forest	gITS7/ITS4	4.8	612	5.3	15.2	181050	0	1	0.000552334
ITS2	4281	549	GF03006268S	shoot	60.7542	25.2594	Europe	2016	2016	forest	gITS7/ITS4	4.7	635	4.4	18.7	193212	0	212	0.109724
ITS2	5319	549	GF03006309S	shoot	60.7475	25.2214	Europe	2016	2016	forest	gITS7/ITS4	4.8	621	5.1	13.9	149360	0	72	0.0482057
ITS2	5516	549	GF03006273S	shoot	60.7475	25.2214	Europe	2016	2016	forest	gITS7/ITS4	4.8	621	5.1	13.9	149371	0	174	0.116488
ITS2	5517	549	GF03006271S	shoot	60.7531	25.2233	Europe	2016	2016	forest	gITS7/ITS4	4.8	612	5.3	15.2	239657	0	1578	0.658441
ITS2	5518	549	GF03006272S	root	60.7531	25.2233	Europe	2016	2016	forest	gITS7/ITS4	4.8	612	5.3	15.2	169319	0	4	0.0023624
ITS2	5632	549	GF03006274S	shoot	60.7475	25.2214	Europe	2016	2016	forest	gITS7/ITS4	4.8	621	5.1	13.9	39044	0	3	0.00768364
ITS2	5641	549	GF03006275S	shoot	60.7531	25.2233	Europe	2016	2016	forest	gITS7/ITS4	4.8	612	5.3	15.2	182248	0	780	0.427988
ITS2	7226	549	GF03006256S	shoot	60.7475	25.2214	Europe	2016	2016	forest	gITS7/ITS4	4.8	621	5.1	13.9	128124	0	58	0.0452686
ITS2	8751	549	GF03006262S	root	60.7531	25.2233	Europe	2016	2016	forest	gITS7/ITS4	4.8	612	5.3	15.2	181800	0	5	0.00275028
ITS2	8918	549	GF03006280S	shoot	60.7542	25.2594	Europe	2016	2016	forest	gITS7/ITS4	4.7	635	4.4	18.7	191416	0	2	0.00104484
ITS2	9498	549	GF03006277S	shoot	60.7475	25.2214	Europe	2016	2016	forest	gITS7/ITS4	4.8	621	5.1	13.9	156583	0	1	0.000638639
ITS2	10227	549	GF03006278S	shoot	60.7531	25.2233	Europe	2016	2016	forest	gITS7/ITS4	4.8	612	5.3	15.2	69587	0	1	0.00143705
ITS2	10455	549	GF03006281S	root	60.7542	25.2594	Europe	2016	2016	forest	gITS7/ITS4	4.7	635	4.4	18.7	131791	0	28	0.0212458
ITS2	11499	549	GF03006269S	shoot	60.7475	25.2214	Europe	2016	2016	forest	gITS7/ITS4	4.8	621	5.1	13.9	125528	0	71	0.0565611
ITS2	11668	549	GF03006318S	shoot	60.7542	25.2594	Europe	2016	2016	forest	gITS7/ITS4	4.7	635	4.4	18.7	148173	0	34	0.0229462
ITS2	11669	549	GF03006291S	shoot	60.7542	25.2594	Europe	2016	2016	forest	gITS7/ITS4	4.7	635	4.4	18.7	155164	0	6	0.00386688
ITS2	12408	549	GF03006253S	shoot	60.7542	25.2594	Europe	2016	2016	forest	gITS7/ITS4	4.7	635	4.4	18.7	246228	0	516	0.209562
ITS2	13145	549	GF03006264S	shoot	60.7531	25.2233	Europe	2016	2016	forest	gITS7/ITS4	4.8	612	5.3	15.2	49455	0	10	0.0202204
ITS2	13414	549	GF03006285S	shoot	60.7542	25.2594	Europe	2016	2016	forest	gITS7/ITS4	4.7	635	4.4	18.7	69327	0	4	0.00576976
ITS2	13652	549	GF03006286S	shoot	60.7531	25.2233	Europe	2016	2016	forest	gITS7/ITS4	4.8	612	5.3	15.2	216137	0	128	0.0592217
ITS2	13711	549	GF03006300S	shoot	60.7475	25.2214	Europe	2016	2016	forest	gITS7/ITS4	4.8	621	5.1	13.9	28970	0	7	0.0241629
ITS2	13718	549	GF03006296S	shoot	60.7475	25.2214	Europe	2016	2016	forest	gITS7/ITS4	4.8	621	5.1	13.9	76906	0	1	0.00130029
ITS2	13732	549	GF03006298S	shoot	60.7542	25.2594	Europe	2016	2016	forest	gITS7/ITS4	4.7	635	4.4	18.7	53061	0	15	0.0282694
ITS2	14336	549	GF03006311S	shoot	60.7475	25.2214	Europe	2016	2016	forest	gITS7/ITS4	4.8	621	5.1	13.9	96193	0	89	0.0925223
ITS2	14399	549	GF03006303S	shoot	60.7542	25.2594	Europe	2016	2016	forest	gITS7/ITS4	4.7	635	4.4	18.7	200788	0	48	0.0239058
ITS2	14852	549	GF03006326S	root	60.7531	25.2233	Europe	2016	2016	forest	gITS7/ITS4	4.8	612	5.3	15.2	133714	0	2	0.00149573
ITS2	15399	549	GF03006305S	shoot	60.7531	25.2233	Europe	2016	2016	forest	gITS7/ITS4	4.8	612	5.3	15.2	212163	0	1258	0.59294
ITS2	15444	549	GF03006306S	shoot	60.7542	25.2594	Europe	2016	2016	forest	gITS7/ITS4	4.7	635	4.4	18.7	226642	0	565	0.249292
ITS2	16479	549	GF03006261S	shoot	60.7542	25.2594	Europe	2016	2016	forest	gITS7/ITS4	4.7	635	4.4	18.7	198166	0	391	0.197309
ITS2	18263	549	GF03006322S	shoot	60.7542	25.2594	Europe	2016	2016	forest	gITS7/ITS4	4.7	635	4.4	18.7	58296	0	4	0.00686153
ITS2	19637	549	GF03006310S	shoot	60.7542	25.2594	Europe	2016	2016	forest	gITS7/ITS4	4.7	635	4.4	18.7	197510	0	138	0.0698699
ITS2	19638	549	GF03006313S	shoot	60.7531	25.2233	Europe	2016	2016	forest	gITS7/ITS4	4.8	612	5.3	15.2	215000	0	228	0.106047
ITS2	29362	549	GF03006320S	shoot	60.7531	25.2233	Europe	2016	2016	forest	gITS7/ITS4	4.8	612	5.3	15.2	161667	0	2	0.00123711
ITS2	30157	549	GF03006315S	shoot	60.7531	25.2233	Europe	2016	2016	forest	gITS7/ITS4	4.8	612	5.3	15.2	87313	0	3	0.00343591
ITS2	34377	549	GF03006323S	root	60.7542	25.2594	Europe	2016	2016	forest	gITS7/ITS4	4.7	635	4.4	18.7	105115	0	5	0.0047567
ITS2	35457	549	GF03006312S	shoot	60.7531	25.2233	Europe	2016	2016	forest	gITS7/ITS4	4.8	612	5.3	15.2	52600	0	7	0.013308
ITS2	35610	549	GF03006324S	root	60.7542	25.2594	Europe	2016	2016	forest	gITS7/ITS4	4.7	635	4.4	18.7	97234	0	9	0.00925602
ITS2	40917	549	GF03006327S	shoot	60.7531	25.2233	Europe	2016	2016	forest	gITS7/ITS4	4.8	612	5.3	15.2	7820	0	8	0.102302
ITS2	48853	549	GF03006335S	shoot	60.7531	25.2233	Europe	2016	2016	forest	gITS7/ITS4	4.8	612	5.3	15.2	1453	0	10	0.688231
ITS2	62270	549	GF03006328S	root	60.7475	25.2214	Europe	2016	2016	forest	gITS7/ITS4	4.8	621	5.1	13.9	369	0	3	0.813008
ITS2	67779	549	GF03006331S	root	60.7475	25.2214	Europe	2016	2016	forest	gITS7/ITS4	4.8	621	5.1	13.9	1623	0	1	0.0616143
ITS2	71092	549	GF03006339S	shoot	60.7542	25.2594	Europe	2016	2016	forest	gITS7/ITS4	4.7	635	4.4	18.7	227	0	1	0.440529
ITS1	1498	563	GF03004913S	shoot	-40.65	-72.18	South America	2015	2015	forest	ITS1F_KYO1/ITS2_KYO1	10.2	1403	5.6	10.6	467368	0	5	0.00106982	10.1111/1365-2745.13314
ITS2	7157	569	GF03003906S	root	58.3131	11.5488	Arctic Ocean	2016	2016	aquatic	ITS9/ITS4	7.8	781	5.9	17.3	93943	0	4	0.0042579	10.1128/AEM.02795-20
ITS2	51124	592	GF03000812S	soil	59.4227	24.6661	Europe	2013	2013	forest	ITS9MUNngs/ITS4ngsUni	6	599	5.9	17.8	5355	0	1	0.0186741	https://d360prx.biomed.cas.cz:2589/10.1111/nph.16598
ITS1	51124	592	GF03000812S	soil	59.4227	24.6661	Europe	2013	2013	forest	ITS9MUNngs/ITS4ngsUni	6	599	5.9	17.8	5355	0	1	0.0186741
ITS2	4773	595	GF03000667S	topsoil	58.3698	26.556	Europe	2014	2014	forest	gITS7/ITS4ngs	5.7	619	6.6	15.3	60664	0	1	0.00164842	10.1016/j.soilbio.2017.10.021
ITS2	4804	595	GF03000669S	topsoil	58.418	26.5866	Europe	2015	2015	forest	gITS7/ITS4ngs	5.6	641	5.6	17.4	61668	0	1	0.00162159
ITS2	31736	595	GF03000676S	topsoil	58.3698	26.556	Europe	2015	2015	forest	gITS7/ITS4ngs	5.7	619	6.6	15.3	65493	0	1	0.00152688
ITS2	33674	595	GF03000675S	topsoil	58.3698	26.556	Europe	2015	2015	forest	gITS7/ITS4ngs	5.7	619	6.6	15.3	54607	0	2	0.00366253
ITS2	838	597	GF03000138S	air	60.1724	24.95	Europe	2019	2019	anthropogenic	ITS_S2F + ITS3 mixed 1:1/ITS4	5.6	633	6	12.8	167320	0	4	0.00239063	10.1038/s41396-020-0732-1
ITS2	841	597	GF03000139S	air	62.2189	25.5972	Europe	2019	2019	forest	ITS_S2F + ITS3 mixed 1:1/ITS4	3.6	640	4.3	23.8	198444	0	11	0.00554313
ITS2	1521	597	GF03000143S	air	61.1032	25.7946	Europe	2019	2019	forest	ITS_S2F + ITS3 mixed 1:1/ITS4	4.4	591	4.6	19	220329	0	3	0.0013616
ITS2	2360	597	GF03000144S	air	60.154	24.9422	Europe	2019	2019	anthropogenic	ITS_S2F + ITS3 mixed 1:1/ITS4	5.7	646	6.3	14.7	41846	0	43	0.102758
ITS2	2379	597	GF03000145S	air	62.1444	25.7346	Europe	2019	2019	forest	ITS_S2F + ITS3 mixed 1:1/ITS4	3.7	673	4.8	20.3	148006	0	9	0.00608083
ITS2	2939	597	GF03000149S	air	62.1538	25.759	Europe	2019	2019	anthropogenic	ITS_S2F + ITS3 mixed 1:1/ITS4	4	598	4.6	23.4	177971	0	16	0.00899023
ITS2	3117	597	GF03000154S	air	61.0086	25.6653	Europe	2019	2019	anthropogenic	ITS_S2F + ITS3 mixed 1:1/ITS4	4.5	621	5.3	17.8	149764	0	3	0.00200315
ITS2	3118	597	GF03000155S	air	62.2303	25.7441	Europe	2019	2019	anthropogenic	ITS_S2F + ITS3 mixed 1:1/ITS4	3.9	574	4.6	21.9	112467	0	1	0.00088915
ITS2	6834	597	GF03000196S	air	60.2378	24.6624	Europe	2019	2019	forest	ITS_S2F + ITS3 mixed 1:1/ITS4	5.5	635	4.8	16.2	115594	0	22	0.0190321
ITS2	6837	597	GF03000173S	air	60.2911	24.4511	Europe	2019	2019	forest	ITS_S2F + ITS3 mixed 1:1/ITS4	5.2	699	4.4	17.7	146746	0	22	0.0149919
ITS2	6884	597	GF03000170S	air	62.2189	25.5972	Europe	2019	2019	forest	ITS_S2F + ITS3 mixed 1:1/ITS4	3.6	640	4.3	23.8	226293	0	6	0.00265143
ITS2	7756	597	GF03000171S	air	62.2043	25.6093	Europe	2019	2019	forest	ITS_S2F + ITS3 mixed 1:1/ITS4	3.5	712	4.4	24.8	223386	0	10	0.00447656
ITS2	8114	597	GF03000172S	air	62.618	30.1629	Europe	2019	2019	forest	ITS_S2F + ITS3 mixed 1:1/ITS4	2.4	716	4.6	26.6	208044	0	2	0.000961335
ITS2	9634	597	GF03000234S	air	61.0268	25.7997	Europe	2019	2019	forest	ITS_S2F + ITS3 mixed 1:1/ITS4	4.3	646	4.3	20.6	80378	0	17	0.0211501
ITS2	11742	597	GF03000184S	air	60.2378	24.6624	Europe	2019	2019	forest	ITS_S2F + ITS3 mixed 1:1/ITS4	5.5	635	4.8	16.2	123874	0	38	0.0306763
ITS2	13726	597	GF03000140S	air	62.1444	25.7346	Europe	2019	2019	forest	ITS_S2F + ITS3 mixed 1:1/ITS4	3.7	673	4.8	20.3	219521	0	16	0.0072886
ITS2	48367	598	GF03000025S	air	62.22	25.48	Europe	2010	2010	forest	ITS3/ITS4	3.8	594	NA	NA	4951	0	1	0.0201979	10.1111/1755-0998.12755
ITS2	48371	598	GF03000087S	air	63.37	25.55	Europe	2009	2009	forest	ITS3/ITS4	3	604	4.8	21.3	4228	0	1	0.0236518
ITS2	55218	598	GF03000060S	air	63.37	25.55	Europe	2009	2009	forest	ITS3/ITS4	3	604	4.8	21.3	3275	0	2	0.0610687
ITS2	57649	598	GF03000036S	air	63.37	25.55	Europe	2009	2009	forest	ITS3/ITS4	3	604	4.8	21.3	1625	0	2	0.123077
ITS2	59164	598	GF03000043S	air	63.37	25.55	Europe	2009	2009	forest	ITS3/ITS4	3	604	4.8	21.3	676	0	7	1.0355
ITS2	61335	598	GF03000045S	air	59.7233	22.4988	Europe	2010	2010	desert	ITS3/ITS4	6.4	625	NA	NA	2507	0	1	0.0398883
ITS2	61364	598	GF03000076S	air	63.37	25.55	Europe	2009	2009	forest	ITS3/ITS4	3	604	4.8	21.3	3086	0	1	0.0324044
ITS2	61402	598	GF03000084S	air	62.22	25.48	Europe	2010	2010	forest	ITS3/ITS4	3.8	594	NA	NA	2984	0	2	0.0670241
ITS2	63032	598	GF03000107S	air	63.37	25.55	Europe	2009	2009	forest	ITS3/ITS4	3	604	4.8	21.3	3428	0	2	0.0583431
ITS2	63036	598	GF03000086S	air	63.37	25.55	Europe	2009	2009	forest	ITS3/ITS4	3	604	4.8	21.3	825	0	1	0.121212
ITS2	63296	598	GF03000098S	air	63.37	25.55	Europe	2009	2009	forest	ITS3/ITS4	3	604	4.8	21.3	2622	0	1	0.0381388
ITS2	65377	598	GF03000070S	air	63.37	25.55	Europe	2009	2009	forest	ITS3/ITS4	3	604	4.8	21.3	718	0	1	0.139276
ITS2	65868	598	GF03000092S	air	63.37	25.55	Europe	2009	2009	forest	ITS3/ITS4	3	604	4.8	21.3	3531	0	1	0.0283206
ITS2	68158	598	GF03000051S	air	63.37	25.55	Europe	2009	2009	forest	ITS3/ITS4	3	604	4.8	21.3	2136	0	18	0.842697
ITS2	68780	598	GF03000074S	air	63.37	25.55	Europe	2009	2009	forest	ITS3/ITS4	3	604	4.8	21.3	949	0	3	0.316122
ITS2	72673	598	GF03000114S	air	63.37	25.55	Europe	2009	2009	forest	ITS3/ITS4	3	604	4.8	21.3	711	0	7	0.984529
ITS2	3869	616	GF02005671S	shoot	54.75	25.27	Europe	2016	2016	cropland	ITS3_KYO2/ITS4	6.5	638	6	13.8	413340	0	113	0.0273383	10.1016/j.micres.2017.09.004
ITS2	9224	616	GF02005673S	shoot	49.83	18.17	Europe	2016	2016	cropland	ITS3_KYO2/ITS4	9.1	698	6.7	3	263642	0	108	0.0409646
ITS2	10646	616	GF02005674S	shoot	55.34	26.16	Europe	2016	2016	cropland	ITS3_KYO2/ITS4	6.2	669	6.3	10.3	144276	0	32	0.0221797
ITS2	11705	618	GF02005151S	shoot	52.4132	-73.0713	North America	2011	2011	forest	ITS1F/ITS4	-1.5	838	4.9	28.8	8732	0	1	0.0114521	10.1038/s41559-019-0975-2
ITS2	14585	618	GF02005163S	shoot	55.9311	92.8292	Asia	2012	2012	forest	ITS1F/ITS4	1	546	5.8	25.1	24863	0	1	0.00402204
ITS2	23227	618	GF02005413S	shoot	55.9311	92.8292	Asia	2012	2012	forest	ITS1F/ITS4	1	546	5.8	25.1	12987	0	8	0.0616001
ITS2	27621	618	GF02005540S	shoot	46.8539	-88.0708	North America	2013	2013	forest	ITS1F/ITS4	4.9	829	5.1	19.4	14873	0	6	0.0403416
ITS2	62413	619	GF02005096S	root	46.33	15.2	Europe	2017	2017	forest	gITS7/ITS4	10.1	1097	5.7	8.9	9155	0	1	0.010923	10.3389/fpls.2019.00214
ITS1	80179	621	GF02004524S	root	35.094	135.238	Asia	2016	2016	forest	ITS1F_KYO1/ITS2_KYO2	14.3	1541	4.9	12.3	312	0	1	0.320513	10.3389/fmicb.2018.00433
ITS1	80646	622	GF02003195S	root	45.0421	142.022	Asia	2012	2012	forest	ITS1F_KYO1/ITS2_KYO2	6.6	1142	5.1	22.5	531	0	1	0.188324	10.1186/s12870-018-1500-5
ITS1	82260	622	GF02003804S	root	45.0421	142.022	Asia	2012	2012	forest	ITS1F_KYO1/ITS2_KYO2	6.6	1142	5.1	22.5	22	0	6	27.2727
ITS1	82446	622	GF02003909S	root	42.6766	141.623	Asia	2011	2011	forest	ITS1F_KYO1/ITS2_KYO2	8.9	1243	5.3	28.2	8	0	1	12.5
ITS1	27029	623	GF02001487S	root	53.0059	17.9153	Europe	2015	2015	forest	ITS1/ITS2	8.5	508	5.6	15	16514	0	2	0.0121109	10.3389/fmicb.2018.00651
ITS2	16910	624	GF02001467S	soil	54.3333	-123.267	North America	2014	2014	forest	ITS86F/ITS4	3.6	670	5.2	29.3	237595	0	1	0.000420884	10.1016/j.ecolind.2017.09.021
ITS1	28746	626	GF02001280S	soil	43.125	-77.0919	North America	NA	NA	cropland	ITS1/ITS4	9.1	917	6.2	18.8	22199	0	2	0.00900941	10.1371/journal.pone.0213293
ITS2	31352	633	GF02001087S	air	47.3962	8.5511	Europe	2018	2018	anthropogenic	ITS3/ITS4	9.6	1376	5.8	18.7	23312	0	1	0.00428964
ITS2	3329	640	GF02000561S	soil	57.5903	10.0572	Europe	2014	2014	shrubland	gITS7/ITS4	8.4	656	6.1	15.5	18324	0	6	0.0327439	10.1016/j.biocon.2019.02.038
ITS2	8869	640	GF02000571S	soil	57.5882	10.078	Europe	2014	2014	grassland	gITS7/ITS4	8.5	652	6	10.5	30511	0	4	0.01311
ITS2	8870	640	GF02000572S	soil	55.0178	8.98455	Europe	2014	2014	forest	gITS7/ITS4	8.8	837	5.5	20.8	31586	0	1	0.00316596
ITS2	8871	640	GF02000570S	soil	56.2985	10.8488	Europe	2014	2014	shrubland	gITS7/ITS4	8.5	560	6.1	15.2	18784	0	2	0.0106474
ITS2	16210	640	GF02000601S	soil	55.7347	10.8935	Europe	2014	2014	shrubland	gITS7/ITS4	8.5	585	5.9	16.3	20375	0	15	0.0736196
ITS2	17540	640	GF02000609S	soil	56.2873	10.4717	Europe	2014	2014	forest	gITS7/ITS4	8.3	670	5.5	17.3	43614	0	3	0.00687853
ITS2	18493	640	GF02000627S	soil	56.0226	12.1003	Europe	2014	2014	shrubland	gITS7/ITS4	8.4	613	6.4	18.8	17576	0	6	0.0341375
ITS2	18645	640	GF02000634S	soil	57.6432	10.407	Europe	2014	2014	shrubland	gITS7/ITS4	8.3	706	6.3	14.1	25815	0	3	0.0116212
ITS2	20814	640	GF02000714S	soil	56.318	8.16236	Europe	2014	2014	shrubland	gITS7/ITS4	8.7	798	6.4	15	36982	0	8	0.0216321
ITS2	22274	640	GF02000649S	soil	55.9569	12.2721	Europe	2014	2014	forest	gITS7/ITS4	8.3	641	5.8	16.6	25838	0	3	0.0116108
ITS2	22275	640	GF02000749S	soil	55.9569	12.2721	Europe	2014	2014	forest	gITS7/ITS4	8.3	641	5.8	16.6	24798	0	6	0.0241955
ITS2	26968	640	GF02000661S	soil	57.5903	10.0572	Europe	2014	2014	shrubland	gITS7/ITS4	8.4	656	6.1	15.5	9108	0	5	0.0548968
ITS2	27238	640	GF02000648S	soil	57.6282	10.3637	Europe	2014	2014	grassland	gITS7/ITS4	8.4	695	6	13.9	39837	0	2	0.00502046
ITS2	27317	640	GF02000789S	soil	55.9683	12.2716	Europe	2014	2014	forest	gITS7/ITS4	8.2	659	5.1	19.8	14097	0	13	0.0922182
ITS2	29341	640	GF02000810S	soil	55.0113	8.95903	Europe	2014	2014	forest	gITS7/ITS4	8.8	854	5.5	21.1	20933	0	1	0.00477715
ITS2	30186	640	GF02000696S	soil	55.6839	9.85751	Europe	2014	2014	anthropogenic	gITS7/ITS4	8.3	779	4.9	16.6	49638	0	16	0.0322334
ITS2	31388	640	GF02000562S	soil	55.0153	8.97403	Europe	2014	2014	forest	gITS7/ITS4	8.8	851	5	22.9	13946	0	2	0.014341
ITS2	32691	640	GF02000712S	soil	56.9321	10.2299	Europe	2014	2014	forest	gITS7/ITS4	8.4	670	5.2	18.6	34876	0	25	0.0716825
ITS2	35656	640	GF02000688S	soil	56.1675	8.37803	Europe	2014	2014	grassland	gITS7/ITS4	8.6	853	5.1	20.1	27639	0	3	0.0108542
ITS2	35754	640	GF02000783S	soil	55.6758	9.85081	Europe	2014	2014	forest	gITS7/ITS4	8.5	750	5.1	15.8	35193	0	27	0.0767198
ITS2	35891	640	GF02000690S	soil	55.9873	12.2508	Europe	2014	2014	anthropogenic	gITS7/ITS4	8.3	626	5.8	17.4	24004	0	4	0.0166639
ITS2	38577	640	GF02000698S	soil	56.2873	10.4717	Europe	2014	2014	forest	gITS7/ITS4	8.3	670	5.5	17.3	20860	0	11	0.0527325
ITS2	38589	640	GF02000699S	soil	55.6758	9.85081	Europe	2014	2014	forest	gITS7/ITS4	8.5	750	5.1	15.8	14059	0	2	0.0142258
ITS2	41699	640	GF02000708S	soil	55.6758	9.85081	Europe	2014	2014	forest	gITS7/ITS4	8.5	750	5.1	15.8	18743	0	7	0.0373473
ITS2	42710	640	GF02000733S	soil	56.2873	10.4717	Europe	2014	2014	forest	gITS7/ITS4	8.3	670	5.5	17.3	26113	0	3	0.0114885
ITS2	43275	640	GF02000734S	soil	55.6839	9.85751	Europe	2014	2014	anthropogenic	gITS7/ITS4	8.3	779	4.9	16.6	27320	0	4	0.0146413
ITS2	43820	640	GF02000740S	soil	57.0543	8.92999	Europe	2014	2014	forest	gITS7/ITS4	8.6	755	5.4	21.1	16268	0	3	0.0184411
ITS2	45088	640	GF02000765S	soil	55.6912	9.7524	Europe	2014	2014	anthropogenic	gITS7/ITS4	8.2	836	5.4	16.4	18732	0	1	0.00533846
ITS2	48343	640	GF02000595S	soil	55.9683	12.2716	Europe	2014	2014	forest	gITS7/ITS4	8.2	659	5.1	19.8	23570	0	3	0.012728
ITS2	49578	640	GF02000583S	soil	55.1292	10.3689	Europe	2014	2014	forest	gITS7/ITS4	8.6	611	5.7	20	60599	0	1	0.00165019
ITS2	49579	640	GF02000758S	soil	55.6942	8.19077	Europe	2014	2014	forest	gITS7/ITS4	8.9	780	6.1	16.2	22608	0	3	0.0132696
ITS2	49771	640	GF02000769S	soil	55.6839	9.85751	Europe	2014	2014	anthropogenic	gITS7/ITS4	8.3	779	4.9	16.6	14590	0	1	0.00685401
ITS2	54288	640	GF02000757S	soil	55.0153	8.97403	Europe	2014	2014	forest	gITS7/ITS4	8.8	851	5	22.9	38124	0	2	0.00524604
ITS2	55923	640	GF02000801S	soil	56.1707	8.3724	Europe	2014	2014	shrubland	gITS7/ITS4	8.6	844	5	20.9	11004	0	12	0.109051
ITS2	57055	640	GF02000650S	soil	55.9569	12.2721	Europe	2014	2014	forest	gITS7/ITS4	8.3	641	5.8	16.6	35304	0	5	0.0141627
ITS2	59967	640	GF02000702S	soil	56.1707	8.3724	Europe	2014	2014	shrubland	gITS7/ITS4	8.6	844	5	20.9	18753	0	16	0.0853197
ITS2	63178	640	GF02000737S	soil	55.6942	8.19077	Europe	2014	2014	forest	gITS7/ITS4	8.9	780	6.1	16.2	25557	0	2	0.00782564
ITS2	64354	640	GF02000659S	soil	57.5882	10.078	Europe	2014	2014	grassland	gITS7/ITS4	8.5	652	6	10.5	9815	0	2	0.020377
ITS2	36320	641	GF02000513S	soil	43.51	-93.66	North America	2003	2015	grassland	fITS7/ITS4	7.7	772	6.4	4.2	130831	0	66	0.0504468	10.1038/s41467-019-10373-z
ITS2	35896	652	GF01019453S	topsoil	41.85	124.9	Asia	2013	2013	forest	ITS3/ITS4	4.7	773	5.5	19	54480	0	1	0.00183554	10.1016/j.apsoil.2016.11.019
ITS2	46809	668	GF01018188S	topsoil	41.0601	-83.7647	North America	2013	2013	forest	ITS1F_KYO2/LR3 then ITS3_KYO2/LR_KYO1b	10.5	893	6.9	10.5	1925	0	1	0.0519481	10.1002/ece3.1259
ITS2	13426	676	GF01017160S	soil	52.25	5.63	Europe	2012	2012	forest	fITS9/ITS4	9.9	915	4.3	22.3	10121	0	1	0.00988045	10.1016/j.funeco.2017.08.006
ITS2	58088	678	GF01017055S	deadwood	51.8608	5.67083	Europe	2012	2012	forest	fITS9/ITS4	10.2	796	5.5	11.9	12512	0	1	0.00799233	10.1890/14-0242.1
ITS2	9628	692	GF01014964S	soil	58.2789	27.3273	Europe	2011	2011	forest	ITS3/ITS4	5.8	632	5.3	22.8	5782	0	1	0.0172951	10.1038/ismej.2015.116
ITS2	18662	692	GF01014871S	soil	58.2803	27.3125	Europe	2011	2011	forest	ITS3/ITS4	5.8	623	5.1	24.2	5147	0	1	0.0194288
ITS2	27610	692	GF01014906S	soil	58.289	27.3107	Europe	2011	2011	forest	ITS3/ITS4	5.8	616	5.4	21	5892	0	1	0.0169722
ITS2	48518	692	GF01014916S	soil	58.2778	27.321	Europe	2011	2011	forest	ITS3/ITS4	5.8	628	5	22.6	7092	0	1	0.0141004
ITS2	25572	710	GF01012961S	shoot	47.4734	8.337	Europe	2013	2013	forest	ITS3_KYO2/ITS4F	10	1238	5.9	14.8	58572	0	8	0.0136584	10.3389/fmicb.2018.02345
ITS2	65	722	GF01012111S	soil	36.7584	12.021	Europe	2013	2013	forest	ITS3/ITS4	16.6	533	6.6	6.8	436973	0	2	0.000457694	10.1007/s00572-017-0806-8
ITS2	5095	722	GF01012118S	soil	36.778	12.0182	Europe	2013	2013	forest	ITS3/ITS4	16.2	518	6.2	4.1	327652	0	4	0.00122081
ITS2	5143	722	GF01012115S	soil	36.8185	12.015	Europe	2013	2013	forest	ITS3/ITS4	18.6	489	6.2	8.5	264559	0	4	0.00151195
ITS2	5841	722	GF01012124S	soil	36.785	12.0423	Europe	2013	2013	forest	ITS3/ITS4	17.7	477	6.9	3.8	279851	0	5	0.00178667
ITS2	6027	722	GF01012116S	soil	36.7778	12.0083	Europe	2013	2013	forest	ITS3/ITS4	15.1	581	6.2	8	319314	0	6	0.00187903
ITS2	7434	722	GF01012117S	soil	36.8089	12.0131	Europe	2013	2013	forest	ITS3/ITS4	18.2	529	6.5	1.9	176303	0	5	0.00283603
ITS2	7949	722	GF01012119S	soil	36.7701	12.0247	Europe	2013	2013	forest	ITS3/ITS4	16.4	512	6.6	5.2	302510	0	4	0.00132227
ITS2	8702	722	GF01012120S	soil	36.7354	12.0242	Europe	2013	2013	forest	ITS3/ITS4	18.1	477	NA	NA	379052	0	6	0.0015829
ITS2	8703	722	GF01012121S	soil	36.7808	12.0022	Europe	2013	2013	forest	ITS3/ITS4	14.1	626	6	11.8	287032	0	4	0.00139357
ITS2	9627	722	GF01012114S	soil	36.7759	12.0118	Europe	2013	2013	forest	ITS3/ITS4	15.1	581	6.3	5.9	287707	0	7	0.00243303
ITS2	10232	722	GF01012123S	soil	36.7702	11.9923	Europe	2013	2013	forest	ITS3/ITS4	15.8	597	6.6	5.4	253330	0	1	0.000394742
ITS2	12267	722	GF01012113S	soil	36.7794	11.9752	Europe	2013	2013	forest	ITS3/ITS4	17.1	589	6.7	1.9	323571	0	3	0.000927154
ITS2	15349	722	GF01012122S	soil	36.7779	12.0023	Europe	2013	2013	forest	ITS3/ITS4	14.1	626	6.1	6.7	239889	0	3	0.00125058
ITS2	18078	722	GF01012125S	soil	36.7388	12.0302	Europe	2013	2013	forest	ITS3/ITS4	18.6	434	6.7	4.5	394597	0	1	0.000253423
ITS2	19902	722	GF01012112S	soil	36.7812	12.0118	Europe	2013	2013	forest	ITS3/ITS4	15.1	581	6	7.3	351735	0	5	0.00142152
ITS2	24190	722	GF01012126S	soil	36.7673	11.9965	Europe	2013	2013	forest	ITS3/ITS4	15.8	597	6.7	3.5	297703	0	1	0.000335905
ITS2	62269	734	GF01010737S	deadwood	51.1007	10.4552	Europe	2011	2011	forest	ITS1F/ITS4	8.4	583	5.6	17.3	3678	0	1	0.0271887	10.1111/1462-2920.14081
ITS2	67928	734	GF01010711S	deadwood	51.1007	10.4552	Europe	2011	2011	forest	ITS1F/ITS4	8.4	583	5.6	17.3	6136	0	1	0.0162973
ITS2	68620	734	GF01010758S	deadwood	51.1028	10.4598	Europe	2011	2011	forest	ITS1F/ITS4	8.5	572	5.4	15.8	9733	0	1	0.0102743
ITS2	9378	739	GF01009960S	litter	49.2815	16.6212	Europe	2013	2013	forest	gITS7/ITS4	8.6	626	5.1	12.4	6674	0	1	0.0149835	10.1093/femsec/fiw223
ITS2	10590	739	GF01009963S	litter	49.294	16.6742	Europe	2013	2013	forest	gITS7/ITS4	8.9	511	5.5	14.6	13844	0	6	0.0433401
ITS2	12174	739	GF01009969S	soil	49.3125	16.6452	Europe	2013	2013	forest	gITS7/ITS4	9.2	485	5.3	14	57394	0	2	0.00348468
ITS2	16379	739	GF01009974S	litter	49.3125	16.6452	Europe	2013	2013	forest	gITS7/ITS4	9.2	485	5.3	14	16546	0	3	0.0181313
ITS2	21048	739	GF01010063S	litter	49.2571	16.666	Europe	2013	2013	forest	gITS7/ITS4	9.1	473	5.6	10.8	11051	0	2	0.0180979
ITS2	22281	739	GF01010051S	soil	49.2674	16.6786	Europe	2013	2013	forest	gITS7/ITS4	9	498	5.1	9.9	48283	0	1	0.00207112
ITS2	22693	739	GF01010016S	litter	49.3178	16.6452	Europe	2013	2013	forest	gITS7/ITS4	8.8	506	5.2	15	37349	0	9	0.024097
ITS2	29649	739	GF01009954S	litter	49.279	16.7177	Europe	2013	2013	forest	gITS7/ITS4	8	642	5.8	12.7	64125	0	2	0.00311891
ITS2	30148	739	GF01009997S	litter	49.2669	16.7212	Europe	2013	2013	forest	gITS7/ITS4	8.4	600	6	14.6	5466	0	1	0.0182949
ITS2	33351	739	GF01010007S	litter	49.3074	16.7628	Europe	2013	2013	forest	gITS7/ITS4	7.8	648	5	15	9956	0	1	0.0100442
ITS2	44211	739	GF01010061S	litter	49.2851	16.6758	Europe	2013	2013	forest	gITS7/ITS4	9	537	5.3	13.8	15153	0	3	0.0197981
ITS2	44214	739	GF01010048S	litter	49.2677	16.6654	Europe	2013	2013	forest	gITS7/ITS4	9.2	471	5.4	11.9	7377	0	2	0.0271113
ITS2	44217	739	GF01010068S	litter	49.2641	16.639	Europe	2013	2013	forest	gITS7/ITS4	8.7	600	4.9	11.9	7757	0	1	0.0128916
ITS2	46493	739	GF01009959S	litter	49.2964	16.6163	Europe	2013	2013	forest	gITS7/ITS4	8.4	643	4.9	13.3	10514	0	1	0.00951113
ITS2	53937	739	GF01010176S	litter	49.3142	16.6983	Europe	2013	2013	forest	gITS7/ITS4	8.6	579	5.1	14.1	8740	0	1	0.0114416
ITS2	54348	739	GF01010208S	litter	49.3175	16.6282	Europe	2013	2013	forest	gITS7/ITS4	8.7	536	5	10	8271	0	1	0.0120904
ITS2	59287	739	GF01010150S	litter	49.2887	16.7307	Europe	2013	2013	forest	gITS7/ITS4	8.3	606	5.2	13.8	13197	0	2	0.015155
ITS2	61197	739	GF01010146S	litter	49.3229	16.6979	Europe	2013	2013	forest	gITS7/ITS4	8.2	622	5	16.8	15777	0	1	0.00633834
ITS2	61346	739	GF01010210S	litter	49.2763	16.6768	Europe	2013	2013	forest	gITS7/ITS4	9.2	495	5.7	7.7	6583	0	10	0.151906
ITS2	63135	739	GF01010181S	litter	49.275	16.6631	Europe	2013	2013	forest	gITS7/ITS4	8.9	478	5.6	12.5	6663	0	8	0.120066
ITS2	64109	739	GF01010186S	litter	49.275	16.7278	Europe	2013	2013	forest	gITS7/ITS4	8.2	621	5.2	13.2	10025	0	1	0.00997506
ITS2	64194	739	GF01010134S	litter	49.3215	16.6838	Europe	2013	2013	forest	gITS7/ITS4	8.4	602	5.6	14.7	4268	0	1	0.0234302
ITS2	66198	739	GF01010196S	litter	49.3237	16.7111	Europe	2013	2013	forest	gITS7/ITS4	7.8	673	4.7	17.8	6344	0	1	0.0157629
ITS2	58147	751	GF01008659S	shoot	51.1	10.5	Europe	2012	2012	forest	gITS7/ITS4	8.8	543	6.2	14	645	0	2	0.310078	10.1016/j.funeco.2016.07.003
ITS2	60183	751	GF01008661S	shoot	52.7	23.9	Europe	2013	2013	forest	gITS7/ITS4	7.3	635	4.6	16.1	152	0	4	2.63158
ITS2	61354	751	GF01008654S	shoot	51.1	10.5	Europe	2012	2012	forest	gITS7/ITS4	8.8	543	6.2	14	580	0	1	0.172414
ITS2	63127	751	GF01008665S	shoot	62.6	29.9	Europe	2012	2012	forest	gITS7/ITS4	3.3	608	4.4	27.6	654	0	1	0.152905
ITS2	63387	751	GF01008731S	shoot	52.7	23.9	Europe	2013	2013	forest	gITS7/ITS4	7.3	635	4.6	16.1	189	0	2	1.0582
ITS2	64525	751	GF01008668S	shoot	51.1	10.5	Europe	2012	2012	forest	gITS7/ITS4	8.8	543	6.2	14	788	0	1	0.126904
ITS2	66028	751	GF01008676S	shoot	52.7	23.9	Europe	2013	2013	forest	gITS7/ITS4	7.3	635	4.6	16.1	190	0	4	2.10526
ITS2	66052	751	GF01008679S	shoot	52.7	23.9	Europe	2013	2013	forest	gITS7/ITS4	7.3	635	4.6	16.1	117	0	1	0.854701
ITS2	69976	751	GF01008810S	shoot	52.7	23.9	Europe	2013	2013	forest	gITS7/ITS4	7.3	635	4.6	16.1	237	0	3	1.26582
ITS2	70387	751	GF01008792S	shoot	51.1	10.5	Europe	2012	2012	forest	gITS7/ITS4	8.8	543	6.2	14	826	0	1	0.121065
ITS2	70399	751	GF01008722S	shoot	47.3	26	Europe	2013	2013	forest	gITS7/ITS4	6.2	740	5.4	20.2	215	0	1	0.465116
ITS2	70420	751	GF01008706S	shoot	52.7	23.9	Europe	2013	2013	forest	gITS7/ITS4	7.3	635	4.6	16.1	333	0	1	0.3003
ITS2	70429	751	GF01008700S	shoot	52.7	23.9	Europe	2013	2013	forest	gITS7/ITS4	7.3	635	4.6	16.1	292	0	3	1.0274
ITS2	70442	751	GF01008758S	shoot	62.6	29.9	Europe	2012	2012	forest	gITS7/ITS4	3.3	608	4.4	27.6	246	0	1	0.406504
ITS2	70444	751	GF01008789S	shoot	52.7	23.9	Europe	2013	2013	forest	gITS7/ITS4	7.3	635	4.6	16.1	174	0	1	0.574713
ITS2	70452	751	GF01008782S	shoot	51.1	10.5	Europe	2012	2012	forest	gITS7/ITS4	8.8	543	6.2	14	612	0	3	0.490196
ITS2	70454	751	GF01008715S	shoot	52.7	23.9	Europe	2013	2013	forest	gITS7/ITS4	7.3	635	4.6	16.1	86	0	1	1.16279
ITS2	70457	751	GF01008796S	shoot	52.7	23.9	Europe	2013	2013	forest	gITS7/ITS4	7.3	635	4.6	16.1	190	0	1	0.526316
ITS2	70467	751	GF01008805S	shoot	51.1	10.5	Europe	2012	2012	forest	gITS7/ITS4	8.8	543	6.2	14	734	0	4	0.544959
ITS2	70470	751	GF01008785S	shoot	51.1	10.5	Europe	2012	2012	forest	gITS7/ITS4	8.8	543	6.2	14	638	0	1	0.15674
ITS2	70488	751	GF01008717S	shoot	51.1	10.5	Europe	2012	2012	forest	gITS7/ITS4	8.8	543	6.2	14	434	0	3	0.691244
ITS2	70504	751	GF01008732S	shoot	52.7	23.9	Europe	2013	2013	forest	gITS7/ITS4	7.3	635	4.6	16.1	134	0	1	0.746269
ITS2	70511	751	GF01008770S	shoot	62.6	29.9	Europe	2012	2012	forest	gITS7/ITS4	3.3	608	4.4	27.6	317	0	1	0.315457
ITS2	70516	751	GF01008801S	shoot	52.7	23.9	Europe	2013	2013	forest	gITS7/ITS4	7.3	635	4.6	16.1	211	0	9	4.2654
ITS2	70528	751	GF01008806S	shoot	51.1	10.5	Europe	2012	2012	forest	gITS7/ITS4	8.8	543	6.2	14	640	0	1	0.15625
ITS2	70530	751	GF01008692S	shoot	52.7	23.9	Europe	2013	2013	forest	gITS7/ITS4	7.3	635	4.6	16.1	127	0	4	3.14961
ITS2	70542	751	GF01008751S	shoot	47.3	26	Europe	2013	2013	forest	gITS7/ITS4	6.2	740	5.4	20.2	207	0	2	0.966184
ITS2	70550	751	GF01008762S	shoot	51.1	10.5	Europe	2012	2012	forest	gITS7/ITS4	8.8	543	6.2	14	753	0	1	0.132802
ITS2	70559	751	GF01008803S	shoot	62.6	29.9	Europe	2012	2012	forest	gITS7/ITS4	3.3	608	4.4	27.6	536	0	2	0.373134
ITS2	70568	751	GF01008705S	shoot	62.6	29.9	Europe	2012	2012	forest	gITS7/ITS4	3.3	608	4.4	27.6	526	0	1	0.190114
ITS2	70580	751	GF01008799S	shoot	62.6	29.9	Europe	2012	2012	forest	gITS7/ITS4	3.3	608	4.4	27.6	252	0	3	1.19048
ITS2	70581	751	GF01008726S	shoot	52.7	23.9	Europe	2013	2013	forest	gITS7/ITS4	7.3	635	4.6	16.1	289	0	1	0.346021
ITS2	75148	751	GF01008836S	shoot	52.7	23.9	Europe	2013	2013	forest	gITS7/ITS4	7.3	635	4.6	16.1	197	0	2	1.01523
ITS2	75955	751	GF01008822S	shoot	52.7	23.9	Europe	2013	2013	forest	gITS7/ITS4	7.3	635	4.6	16.1	257	0	3	1.16732
ITS2	76524	751	GF01008823S	shoot	52.7	23.9	Europe	2013	2013	forest	gITS7/ITS4	7.3	635	4.6	16.1	75	0	1	1.33333
ITS2	76890	751	GF01008662S	shoot	62.6	29.9	Europe	2012	2012	forest	gITS7/ITS4	3.3	608	4.4	27.6	386	0	3	0.777202
ITS2	77434	751	GF01008666S	shoot	52.7	23.9	Europe	2013	2013	forest	gITS7/ITS4	7.3	635	4.6	16.1	355	0	10	2.8169
ITS2	77437	751	GF01008829S	shoot	52.7	23.9	Europe	2013	2013	forest	gITS7/ITS4	7.3	635	4.6	16.1	78	0	1	1.28205
ITS2	77439	751	GF01008828S	shoot	52.7	23.9	Europe	2013	2013	forest	gITS7/ITS4	7.3	635	4.6	16.1	54	0	2	3.7037
ITS2	77687	751	GF01008834S	shoot	62.6	29.9	Europe	2012	2012	forest	gITS7/ITS4	3.3	608	4.4	27.6	311	0	5	1.60772
ITS2	78977	751	GF01008845S	shoot	52.7	23.9	Europe	2013	2013	forest	gITS7/ITS4	7.3	635	4.6	16.1	161	0	2	1.24224
ITS2	76170	753	GF01008615S	soil	51.268	10.2245	Europe	2012	2012	forest	ITS1F/ITS4	7.6	814	5.4	20	1751	0	1	0.0571102	10.3389/fmicb.2016.02067
ITS2	10553	758	GF01008264S	soil	58.9	24.42	Europe	2015	2015	cropland	ITS1F/ITS2	6	667	6.3	13.1	31001	0	5	0.0161285	10.1134/S106422931806011X
ITS2	10554	758	GF01008263S	soil	58.26	26.58	Europe	2015	2015	cropland	ITS1F/ITS2	5.6	606	6.1	16	30859	0	5	0.0162027
ITS2	31779	758	GF01008275S	soil	58.26	26.58	Europe	2015	2015	cropland	ITS1F/ITS2	5.6	606	6.1	16	21799	0	4	0.0183495
ITS2	31780	758	GF01008274S	soil	58.9	24.42	Europe	2015	2015	cropland	ITS1F/ITS2	6	667	6.3	13.1	21824	0	4	0.0183284
ITS2	36471	758	GF01008271S	soil	58.9	24.42	Europe	2015	2015	cropland	ITS1F/ITS2	6	667	6.3	13.1	37984	0	7	0.0184288
ITS2	36512	758	GF01008273S	soil	58.26	26.58	Europe	2015	2015	cropland	ITS1F/ITS2	5.6	606	6.1	16	37835	0	7	0.0185014
ITS2	61370	758	GF01008296S	soil	58.9	24.42	Europe	2015	2015	cropland	ITS1F/ITS2	6	667	6.3	13.1	6580	0	18	0.273556
ITS2	61376	758	GF01008295S	soil	58.47	26.73	Europe	2015	2015	cropland	ITS1F/ITS2	5.7	614	6.4	14.1	6550	0	18	0.274809
ITS2	61781	758	GF01008300S	soil	58.26	26.58	Europe	2015	2015	cropland	ITS1F/ITS2	5.6	606	6.1	16	35052	0	2	0.00570581
ITS2	61782	758	GF01008299S	soil	58.9	24.42	Europe	2015	2015	cropland	ITS1F/ITS2	6	667	6.3	13.1	35056	0	2	0.00570516
ITS2	57118	791	GF01006540S	deadwood	48.38	9.35145	Europe	2009	2009	forest	ITS1F/ITS4	7.6	848	5	16.9	4301	0	1	0.0232504	10.1007/s13225-015-0341-x
ITS2	4624	801	GF01006002S	root	-37.9469	175.077	Australia	2014	2014	forest	fITS7/ITS4	13.4	1563	5	3.7	7232	0	3	0.0414823	10.1111/nph.14249
ITS1	35011	807	GF01005646S	soil	51.642	-3.66333	Europe	2013	2014	grassland	ITS5/5.8S_fungi	9	1357	5	20.2	278359	0	1	0.000359248	10.1038/s41467-019-09031-1
ITS2	33224	825	GF01004167S	shoot	60.1295	10.7489	Europe	2010	2010	forest	ITS3/ITS4	4.5	846	4.6	17.9	3157	0	1	0.0316756	10.1111/1574-6941.12386
ITS2	43120	825	GF01004185S	shoot	60.141	10.6959	Europe	2010	2010	forest	ITS3/ITS4	4.2	846	4.5	20.8	4721	0	1	0.021182
ITS2	44268	825	GF01004192S	shoot	60.1302	10.7541	Europe	2010	2010	forest	ITS3/ITS4	4.5	836	4.7	17.1	3641	0	1	0.027465
ITS2	47826	825	GF01004201S	shoot	60.1327	10.6856	Europe	2010	2010	forest	ITS3/ITS4	4	921	4.5	22.8	2808	0	3	0.106838
ITS2	59694	825	GF01004259S	shoot	60.1437	10.7133	Europe	2010	2010	forest	ITS3/ITS4	4.3	811	4.6	24.8	2658	0	2	0.0752445
ITS2	73102	825	GF01004372S	shoot	60.1296	10.76	Europe	2010	2010	forest	ITS3/ITS4	4.7	800	4.5	19.1	2115	0	22	1.04019
ITS2	74412	825	GF01004387S	shoot	60.1299	10.7666	Europe	2010	2010	forest	ITS3/ITS4	4.9	771	4.6	19.5	2240	0	36	1.60714
ITS2	43680	827	GF01003557S	shoot	59.6614	10.845	Europe	2009	2010	forest	ITS3/ITS4	6.1	911	5.2	15.1	1441	0	1	0.0693963	10.1111/j.1469-8137.2012.04215.x
ITS2	53635	827	GF01003672S	shoot	59.6614	10.845	Europe	2009	2010	forest	ITS3/ITS4	6.1	911	5.2	15.1	1127	0	1	0.0887311
ITS2	54488	827	GF01003688S	shoot	59.6614	10.845	Europe	2009	2010	forest	ITS3/ITS4	6.1	911	5.2	15.1	723	0	3	0.414938
ITS2	59957	827	GF01003628S	shoot	59.6614	10.845	Europe	2009	2010	forest	ITS3/ITS4	6.1	911	5.2	15.1	1480	0	1	0.0675676
ITS2	62960	827	GF01003624S	shoot	59.6614	10.845	Europe	2009	2010	forest	ITS3/ITS4	6.1	911	5.2	15.1	989	0	1	0.101112
ITS2	65466	827	GF01003645S	shoot	59.6614	10.845	Europe	2009	2010	forest	ITS3/ITS4	6.1	911	5.2	15.1	1443	0	2	0.1386
ITS2	69238	827	GF01003731S	shoot	59.6614	10.845	Europe	2009	2010	forest	ITS3/ITS4	6.1	911	5.2	15.1	879	0	1	0.113766
ITS2	72078	827	GF01003763S	shoot	59.6614	10.845	Europe	2009	2010	forest	ITS3/ITS4	6.1	911	5.2	15.1	1087	0	1	0.0919963
ITS2	74892	827	GF01003779S	shoot	59.6614	10.845	Europe	2009	2010	forest	ITS3/ITS4	6.1	911	5.2	15.1	914	0	1	0.109409
ITS2	25926	828	GF01003483S	shoot	59.6789	10.7753	Europe	2011	2011	forest	gITS7/ITS4	6.3	880	5.4	13.9	13630	0	89	0.652971	10.1111/nph.14204
ITS2	27958	828	GF01003484S	shoot	59.6789	10.7753	Europe	2011	2011	forest	gITS7/ITS4	6.3	880	5.4	13.9	9409	0	2	0.0212562
ITS2	36897	828	GF01003486S	shoot	59.6789	10.7753	Europe	2011	2011	forest	gITS7/ITS4	6.3	880	5.4	13.9	5285	0	5	0.0946074
ITS2	37965	828	GF01003482S	shoot	59.6789	10.7753	Europe	2011	2011	forest	gITS7/ITS4	6.3	880	5.4	13.9	16454	0	20	0.121551
ITS2	40508	828	GF01003485S	shoot	59.6789	10.7753	Europe	2011	2011	forest	gITS7/ITS4	6.3	880	5.4	13.9	7796	0	3	0.0384813
ITS2	42464	828	GF01003487S	shoot	59.6789	10.7753	Europe	2011	2011	forest	gITS7/ITS4	6.3	880	5.4	13.9	7273	0	4	0.0549979
ITS2	47757	828	GF01003502S	shoot	59.6789	10.7753	Europe	2011	2011	forest	gITS7/ITS4	6.3	880	5.4	13.9	7720	0	43	0.556995
ITS2	49220	828	GF01003491S	shoot	59.6789	10.7753	Europe	2011	2011	forest	gITS7/ITS4	6.3	880	5.4	13.9	5958	0	4	0.0671366
ITS2	54839	828	GF01003495S	shoot	59.6789	10.7753	Europe	2011	2011	forest	gITS7/ITS4	6.3	880	5.4	13.9	4695	0	29	0.617678
ITS2	55020	828	GF01003506S	shoot	59.6789	10.7753	Europe	2011	2011	forest	gITS7/ITS4	6.3	880	5.4	13.9	10940	0	12	0.109689
ITS2	55793	828	GF01003496S	shoot	59.6789	10.7753	Europe	2011	2011	forest	gITS7/ITS4	6.3	880	5.4	13.9	9418	0	2	0.0212359
ITS2	58281	828	GF01003497S	shoot	59.6789	10.7753	Europe	2011	2011	forest	gITS7/ITS4	6.3	880	5.4	13.9	6544	0	5	0.0764059
ITS2	58368	828	GF01003501S	shoot	59.6789	10.7753	Europe	2011	2011	forest	gITS7/ITS4	6.3	880	5.4	13.9	4292	0	40	0.931966
ITS2	60135	828	GF01003509S	shoot	59.6789	10.7753	Europe	2011	2011	forest	gITS7/ITS4	6.3	880	5.4	13.9	5720	0	6	0.104895
ITS2	61357	828	GF01003505S	shoot	59.6789	10.7753	Europe	2011	2011	forest	gITS7/ITS4	6.3	880	5.4	13.9	1215	0	1	0.0823045
ITS2	61358	828	GF01003490S	shoot	59.6789	10.7753	Europe	2011	2011	forest	gITS7/ITS4	6.3	880	5.4	13.9	7831	0	13	0.166007
ITS2	61359	828	GF01003523S	shoot	59.6789	10.7753	Europe	2011	2011	forest	gITS7/ITS4	6.3	880	5.4	13.9	12567	0	11	0.0875308
ITS2	61360	828	GF01003524S	shoot	59.6789	10.7753	Europe	2011	2011	forest	gITS7/ITS4	6.3	880	5.4	13.9	5832	0	6	0.102881
ITS2	61380	828	GF01003498S	shoot	59.6789	10.7753	Europe	2011	2011	forest	gITS7/ITS4	6.3	880	5.4	13.9	4006	0	2	0.0499251
ITS2	61392	828	GF01003525S	shoot	59.6789	10.7753	Europe	2011	2011	forest	gITS7/ITS4	6.3	880	5.4	13.9	1158	0	10	0.863558
ITS2	61399	828	GF01003521S	shoot	59.6789	10.7753	Europe	2011	2011	forest	gITS7/ITS4	6.3	880	5.4	13.9	2557	0	10	0.391083
ITS2	61412	828	GF01003504S	shoot	59.6789	10.7753	Europe	2011	2011	forest	gITS7/ITS4	6.3	880	5.4	13.9	6239	0	10	0.160282
ITS2	64581	828	GF01003503S	shoot	59.6789	10.7753	Europe	2011	2011	forest	gITS7/ITS4	6.3	880	5.4	13.9	3890	0	2	0.0514139
ITS2	68441	828	GF01003499S	shoot	59.6789	10.7753	Europe	2011	2011	forest	gITS7/ITS4	6.3	880	5.4	13.9	1559	0	1	0.0641437
ITS2	71772	828	GF01003532S	shoot	59.6789	10.7753	Europe	2011	2011	forest	gITS7/ITS4	6.3	880	5.4	13.9	3661	0	1	0.0273149
ITS2	72531	828	GF01003500S	shoot	59.6789	10.7753	Europe	2011	2011	forest	gITS7/ITS4	6.3	880	5.4	13.9	1139	0	1	0.0877963
ITS2	74590	828	GF01003533S	shoot	59.6789	10.7753	Europe	2011	2011	forest	gITS7/ITS4	6.3	880	5.4	13.9	4300	0	8	0.186047
ITS1	45772	828	GF01003489S	shoot	59.6789	10.7753	Europe	2011	2011	forest	ITS5/ITS2	6.3	880	5.4	13.9	3216	0	7	0.217662
ITS1	61699	828	GF01003507S	shoot	59.6789	10.7753	Europe	2011	2011	forest	ITS5/ITS2	6.3	880	5.4	13.9	3203	0	3	0.0936622
ITS1	64104	828	GF01003510S	shoot	59.6789	10.7753	Europe	2011	2011	forest	ITS5/ITS2	6.3	880	5.4	13.9	3796	0	1	0.0263435
ITS1	64807	828	GF01003515S	shoot	59.6789	10.7753	Europe	2011	2011	forest	ITS5/ITS2	6.3	880	5.4	13.9	3530	0	2	0.0566572
ITS1	64808	828	GF01003513S	shoot	59.6789	10.7753	Europe	2011	2011	forest	ITS5/ITS2	6.3	880	5.4	13.9	4398	0	1	0.0227376
ITS1	65010	828	GF01003516S	shoot	59.6789	10.7753	Europe	2011	2011	forest	ITS5/ITS2	6.3	880	5.4	13.9	3468	0	4	0.11534
ITS1	65011	828	GF01003519S	shoot	59.6789	10.7753	Europe	2011	2011	forest	ITS5/ITS2	6.3	880	5.4	13.9	3050	0	1	0.0327869
ITS1	65013	828	GF01003518S	shoot	59.6789	10.7753	Europe	2011	2011	forest	ITS5/ITS2	6.3	880	5.4	13.9	3954	0	3	0.0758725
ITS1	65014	828	GF01003520S	shoot	59.6789	10.7753	Europe	2011	2011	forest	ITS5/ITS2	6.3	880	5.4	13.9	3162	0	3	0.0948767
ITS1	69014	828	GF01003527S	shoot	59.6789	10.7753	Europe	2011	2011	forest	ITS5/ITS2	6.3	880	5.4	13.9	2955	0	2	0.0676819
ITS1	69016	828	GF01003530S	shoot	59.6789	10.7753	Europe	2011	2011	forest	ITS5/ITS2	6.3	880	5.4	13.9	2709	0	1	0.036914
ITS1	70125	828	GF01003531S	shoot	59.6789	10.7753	Europe	2011	2011	forest	ITS5/ITS2	6.3	880	5.4	13.9	2619	0	4	0.15273
ITS1	74464	828	GF01003534S	shoot	59.6789	10.7753	Europe	2011	2011	forest	ITS5/ITS2	6.3	880	5.4	13.9	3030	0	2	0.0660066
ITS1	42239	830	GF01003327S	shoot	43.7643	0.22053	Europe	2009	2009	forest	ITS1F/ITS2	13.7	711	7.1	4.4	2188	0	1	0.0457038	10.1016/j.funeco.2011.12.004
ITS2	38573	839	GF01000595S	deadwood	48.6643	14.706	Europe	2013	2013	forest	gITS7/ITS4	6.6	784	4.5	21.5	13499	0	1	0.00740796	10.1016/j.funeco.2016.07.001
ITS2	57155	839	GF01000638S	deadwood	48.6632	14.7091	Europe	2013	2013	forest	gITS7/ITS4	6.6	812	4.5	19.8	11810	0	2	0.0169348
ITS2	58384	839	GF01000652S	deadwood	48.6661	14.7066	Europe	2013	2013	forest	gITS7/ITS4	6.6	784	4.3	20.1	9923	0	1	0.0100776
ITS2	59601	839	GF01000645S	deadwood	48.6679	14.7089	Europe	2013	2013	forest	gITS7/ITS4	6.7	806	4.3	20.2	5492	0	1	0.0182083
ITS2	59850	839	GF01000648S	deadwood	48.667	14.7082	Europe	2013	2013	forest	gITS7/ITS4	6.7	806	4.3	20.1	8545	0	1	0.0117028
ITS2	62634	839	GF01000656S	deadwood	48.6633	14.7092	Europe	2013	2013	forest	gITS7/ITS4	6.6	812	4.5	19.8	6628	0	1	0.0150875
ITS2	64118	839	GF01000641S	deadwood	48.6671	14.704	Europe	2013	2013	forest	gITS7/ITS4	6.9	760	4.3	21	12029	0	3	0.0249397
ITS2	64872	839	GF01000662S	deadwood	48.6645	14.7074	Europe	2013	2013	forest	gITS7/ITS4	6.6	784	4.5	21.1	7304	0	7	0.0958379
																53056228	0	19730	0.037187
	Abundance				Geography (number of samples) if the sample (Id) contains ITS1 as well as ITS2 data, than is treated as two separate samples																			Biome												Mean annual temperature (°C)	Mean annual precipitation (mm)
	number of samples	number of studies	Total reads	Relative reads frequency	North America	South America	Europe	Africa	Asia	Australia	Antarctica	Pacific Ocean	Atlantic Ocean	soil	rhizosphere soil	litter	deadwood	shoot	root	air	sediment	topsoil	water	cropland	forest	woodland	shrubland	grassland	desert	tundra	mangrove	anthropogenic	wetland	aquatic	polar desert	MAT (avg)	MAP (Avg)	pH (AVG)	pH (Stdev)
	841	52	19730	0.037187	25	3	729	1	72	7	0	0	0	194	3	65	34	384	71	70	1	13	6	66	587	6	26	9	1	0	0	134	3	9	0	7.91232	721.631	5.2	0.610672
	0				2.97265	0.356718	86.6825	0.118906	8.56124	0.832342	0	0	0	23.0678	0.356718	7.72889	4.04281	45.6599	8.44233	8.32342	0.118906	1.54578	0.713436	7.8478	69.7979	0.713436	3.09156	1.07015	0.118906	0	0	15.9334	0.356718	1.07015	0	7.91232	721.631	5.2	0.610672

## Sheet: E. arescens FJ896135
E. aerecens	FJ896135.1	AACAAGGTTTCTGTAGGTGAACCTGCAGAAGGATCATTATTGAATTGTTTAAAAATGGGGAGTCGCTTTCGAGCACTCCTCTACATTCTTTATTCCTTAACACCTGTGAATCGTTGCTGAGTTCGCTCAGTGGCACCCTTTTTACACACACACACTTTATAGTTTAGAACGTAAAAATTAATAATAAAATACAACTTTTGACAACGGATCTCTTGGTTCTCCCATCGATGAAGAACGCAGCGAAATGCGATAAGTAATGTGAATTGCAGAATTCAGTGAATCATCGAATCTTTGAACGCACCTTGCGCTCCTTGGTATTCCTTGGAGCATGCCTGTTTGAGAGTCTTGAATATCTCTGCTCTTATTTTTTTTAATTAAGGAATAACGAGTCAGGTCCTT…
seq	id	paper	permanent_id	sample_type	latitude	longitude	continent	year_of_sampling_from	year_of_sampling_to	Biome	primers	MAT	MAP	pH	SOC	ITS_total	manipulated	abundances
ITS2	240	156	GF05016580S	shoot	54.2569	-5.94466	Europe	2017	2017	anthropogenic	5.8S_Fun/ITS4_Fun	9.6	1000	5.7	16.1	54927	0	4
ITS2	838	597	GF03000138S	air	60.1724	24.95	Europe	2019	2019	anthropogenic	ITS_S2F + ITS3 mixed 1:1/ITS4	5.6	633	6	12.8	167320	0	2
ITS2	1521	597	GF03000143S	air	61.1032	25.7946	Europe	2019	2019	forest	ITS_S2F + ITS3 mixed 1:1/ITS4	4.4	591	4.6	19	220329	0	3
ITS2	2184	549	GF03006258S	shoot	60.7542	25.2594	Europe	2016	2016	forest	gITS7/ITS4	4.7	635	4.4	18.7	100065	0	36
ITS2	2250	71	GF05023957S	deadwood	60.2638	24.7915	Europe	2018	2018	forest	gITS7/ITS4	5.4	624	5.2	16.3	40774	0	1
ITS2	2379	597	GF03000145S	air	62.1444	25.7346	Europe	2019	2019	forest	ITS_S2F + ITS3 mixed 1:1/ITS4	3.7	673	4.8	20.3	148006	0	2
ITS2	2476	50	GF05025969S	soil	47.22	7.82	Europe	2014	2014	forest	ITS3/ITS4	10	1132	5.4	24.7	30169	0	1
ITS2	2803	156	GF05016526S	shoot	55.6566	13.0816	Europe	2017	2017	anthropogenic	5.8S_Fun/ITS4_Fun	8.2	621	6.3	14.8	64677	0	2
ITS2	3560	156	GF05016527S	shoot	55.6566	13.0816	Europe	2017	2017	anthropogenic	5.8S_Fun/ITS4_Fun	8.2	621	6.3	14.8	61493	0	2
ITS2	3665	549	GF03006265S	root	60.7542	25.2594	Europe	2016	2016	forest	gITS7/ITS4	4.7	635	4.4	18.7	166830	0	1
ITS2	3921	50	GF05026163S	soil	46.62	7.96	Europe	2013	2013	grassland	ITS3/ITS4	2.9	1389	5.6	20.1	44374	0	3
ITS2	4017	549	GF03006267S	root	60.7475	25.2214	Europe	2016	2016	forest	gITS7/ITS4	4.8	621	5.1	13.9	117600	0	1
ITS2	4029	266	GF05006010S	soil	51.7697	10.3936	Europe	2017	2017	forest	ITS3_KYO2/ITS4	7.1	1072	4.7	27.1	29432	0	2
ITS2	4144	71	GF05023846S	deadwood	60.1628	25.0945	Europe	2018	2018	forest	gITS7/ITS4	5.7	614	4.7	19.4	34491	0	6
ITS2	4281	549	GF03006268S	shoot	60.7542	25.2594	Europe	2016	2016	forest	gITS7/ITS4	4.7	635	4.4	18.7	193212	0	24
ITS2	5319	549	GF03006309S	shoot	60.7475	25.2214	Europe	2016	2016	forest	gITS7/ITS4	4.8	621	5.1	13.9	149360	0	38
ITS2	5516	549	GF03006273S	shoot	60.7475	25.2214	Europe	2016	2016	forest	gITS7/ITS4	4.8	621	5.1	13.9	149371	0	23
ITS2	5517	549	GF03006271S	shoot	60.7531	25.2233	Europe	2016	2016	forest	gITS7/ITS4	4.8	612	5.3	15.2	239657	0	148
ITS2	5518	549	GF03006272S	root	60.7531	25.2233	Europe	2016	2016	forest	gITS7/ITS4	4.8	612	5.3	15.2	169319	0	16
ITS2	5633	825	GF01004156S	shoot	60.129	10.7479	Europe	2010	2010	forest	ITS3/ITS4	4.5	846	4.6	17.9	2033	0	8
ITS2	5641	549	GF03006275S	shoot	60.7531	25.2233	Europe	2016	2016	forest	gITS7/ITS4	4.8	612	5.3	15.2	182248	0	17
ITS2	6335	95	GF05022347S	soil	46.2305	-72.958	North America	2017	2017	forest	fITS7/ITS4	6.6	973	5.9	14.7	58882	0	1
ITS2	6861	82	GF05023034S	root	62.6	29.9	Europe	2015	2015	forest	ITS3ngsMixTag1-5/ITS4ngs	3.3	608	4.4	27.6	68490	0	1
ITS2	6884	597	GF03000170S	air	62.2189	25.5972	Europe	2019	2019	forest	ITS_S2F + ITS3 mixed 1:1/ITS4	3.6	640	4.3	23.8	226293	0	3
ITS2	7226	549	GF03006256S	shoot	60.7475	25.2214	Europe	2016	2016	forest	gITS7/ITS4	4.8	621	5.1	13.9	128124	0	19
ITS2	7851	156	GF05016359S	shoot	50.9273	4.32716	Europe	2017	2017	anthropogenic	5.8S_Fun/ITS4_Fun	10.4	771	5.8	3.7	66599	0	3
ITS2	8114	597	GF03000172S	air	62.618	30.1629	Europe	2019	2019	forest	ITS_S2F + ITS3 mixed 1:1/ITS4	2.4	716	4.6	26.6	208044	0	3
ITS2	8754	549	GF03006276S	root	60.7531	25.2233	Europe	2016	2016	forest	gITS7/ITS4	4.8	612	5.3	15.2	125150	0	1
ITS2	9282	142	GF05017734S	shoot	46.7282	8.021	Europe	2018	2018	anthropogenic	ITS1F/ITS2	7.6	1209	5.7	23.7	70042	0	1
ITS2	9506	633	GF02001071S	air	46.5723	14.1938	Europe	2018	2018	forest	ITS3/ITS4	8.1	1653	5.4	23.1	25192	0	1
ITS2	10193	170	GF05015625S	root	44.45	3.61	Europe	2019	2019	wetland	fITS7a/ITS4ngs	6.3	1466	5	16.5	17921	0	1
ITS2	10455	549	GF03006281S	root	60.7542	25.2594	Europe	2016	2016	forest	gITS7/ITS4	4.7	635	4.4	18.7	131791	0	9
ITS2	10548	156	GF05016556S	shoot	48.9217	24.711	Europe	2017	2017	anthropogenic	5.8S_Fun/ITS4_Fun	8.6	688	6.7	4.1	56912	0	1
ITS2	10549	825	GF01004158S	shoot	60.1301	10.6897	Europe	2010	2010	forest	ITS3/ITS4	4	921	4.5	20.8	4326	0	9
ITS2	11171	156	GF05016355S	shoot	50.9273	4.32716	Europe	2017	2017	anthropogenic	5.8S_Fun/ITS4_Fun	10.4	771	5.8	3.7	41037	0	1
ITS2	11499	549	GF03006269S	shoot	60.7475	25.2214	Europe	2016	2016	forest	gITS7/ITS4	4.8	621	5.1	13.9	125528	0	23
ITS2	11666	549	GF03006287S	shoot	60.7542	25.2594	Europe	2016	2016	forest	gITS7/ITS4	4.7	635	4.4	18.7	107057	0	8
ITS2	11668	549	GF03006318S	shoot	60.7542	25.2594	Europe	2016	2016	forest	gITS7/ITS4	4.7	635	4.4	18.7	148173	0	17
ITS2	11669	549	GF03006291S	shoot	60.7542	25.2594	Europe	2016	2016	forest	gITS7/ITS4	4.7	635	4.4	18.7	155164	0	7
ITS2	12179	131	GF05018822S	shoot	51.329	10.53	Europe	2019	2019	forest	fITS7/ITS4	7.8	607	6.8	11.7	50589	0	3
ITS2	12288	156	GF05016603S	shoot	54.2569	-5.94466	Europe	2017	2017	anthropogenic	5.8S_Fun/ITS4_Fun	9.6	1000	5.7	16.1	63756	0	4
ITS2	12408	549	GF03006253S	shoot	60.7542	25.2594	Europe	2016	2016	forest	gITS7/ITS4	4.7	635	4.4	18.7	246228	0	115
ITS2	12517	14	GF05029823S	root	51.0037	5.4283	Europe	2018	2018	forest	ITS86F/ITS4	10.3	865	4.8	10.9	14389	0	3
ITS2	12646	82	GF05022898S	root	62.6	29.9	Europe	2015	2015	forest	ITS3ngsMixTag1-5/ITS4ngs	3.3	608	4.4	27.6	58748	0	1154
ITS2	12915	131	GF05018864S	shoot	51.329	10.53	Europe	2019	2019	forest	fITS7/ITS4	7.8	607	6.8	11.7	46462	0	24
ITS2	12917	156	GF05016602S	shoot	54.2569	-5.94466	Europe	2017	2017	anthropogenic	5.8S_Fun/ITS4_Fun	9.6	1000	5.7	16.1	58327	0	83
ITS2	13230	525	GF03007596S	soil	52.65	23.62	Europe	2017	2017	forest	fITS7/ITS4	7.4	581	4.9	14.1	59993	0	2
ITS2	13652	549	GF03006286S	shoot	60.7531	25.2233	Europe	2016	2016	forest	gITS7/ITS4	4.8	612	5.3	15.2	216137	0	109
ITS2	13706	597	GF03000206S	air	61.0995	25.8065	Europe	2019	2019	forest	ITS_S2F + ITS3 mixed 1:1/ITS4	4.3	603	4.5	18.5	65953	0	42
ITS2	13711	549	GF03006300S	shoot	60.7475	25.2214	Europe	2016	2016	forest	gITS7/ITS4	4.8	621	5.1	13.9	28970	0	4
ITS2	13716	549	GF03006294S	shoot	60.7475	25.2214	Europe	2016	2016	forest	gITS7/ITS4	4.8	621	5.1	13.9	62928	0	2
ITS2	13726	597	GF03000140S	air	62.1444	25.7346	Europe	2019	2019	forest	ITS_S2F + ITS3 mixed 1:1/ITS4	3.7	673	4.8	20.3	219521	0	12
ITS2	13727	549	GF03006254S	shoot	60.7542	25.2594	Europe	2016	2016	forest	gITS7/ITS4	4.7	635	4.4	18.7	121457	0	7
ITS2	13732	549	GF03006298S	shoot	60.7542	25.2594	Europe	2016	2016	forest	gITS7/ITS4	4.7	635	4.4	18.7	53061	0	1
ITS2	13735	205	GF05012702S	soil	59.8386	16.1609	Europe	2016	2016	forest	gITS7/ITS4+ITS4arch	5.6	653	4.3	17.2	8604	0	6
ITS2	14399	549	GF03006303S	shoot	60.7542	25.2594	Europe	2016	2016	forest	gITS7/ITS4	4.7	635	4.4	18.7	200788	0	12
ITS2	14464	71	GF05023996S	deadwood	60.3618	25.0409	Europe	2018	2018	forest	gITS7/ITS4	5.3	625	4.5	17.7	43524	0	3
ITS2	15120	82	GF05022931S	root	62.6	29.9	Europe	2015	2015	forest	ITS3ngsMixTag1-5/ITS4ngs	3.3	608	4.4	27.6	30388	0	1
ITS2	15147	536	GF03006881S	soil	46.7326	9.84903	Europe	2015	2015	forest	ITS3_KYO2/ITS4_KYO3	2.5	817	5.2	25.8	34059	0	1
ITS2	15399	549	GF03006305S	shoot	60.7531	25.2233	Europe	2016	2016	forest	gITS7/ITS4	4.8	612	5.3	15.2	212163	0	88
ITS2	15444	549	GF03006306S	shoot	60.7542	25.2594	Europe	2016	2016	forest	gITS7/ITS4	4.7	635	4.4	18.7	226642	0	65
ITS2	15476	50	GF05026023S	soil	46.69	9.67	Europe	2014	2014	forest	ITS3/ITS4	5.7	785	5.6	25.6	65388	0	1
ITS2	15885	401	GF04006228S	soil	48.8093	13.9435	Europe	2016	2016	forest	gITS7/ITS4	7.1	715	4.9	15.9	11927	0	2
ITS2	15966	401	GF04006286S	litter	49.0366	13.4122	Europe	2015	2015	forest	gITS7/ITS4	4.8	1200	4.6	23.7	22597	0	4
ITS2	15970	170	GF05015660S	root	45.09	5.85	Europe	2019	2019	wetland	fITS7a/ITS4ngs	6.6	1376	5.3	18.9	33367	0	1
ITS2	16314	63	GF05024516S	shoot	45.8444	7.57806	Europe	2018	2018	grassland	ITS1F/ITS4 then fITS9/ITS4ngs	1.2	783	5.7	14.6	136106	0	83
ITS2	16353	131	GF05018853S	shoot	51.341	10.545	Europe	2019	2019	forest	fITS7/ITS4	7.8	597	6	15.5	40398	0	30
ITS2	16383	410	GF04005503S	soil	45.1	5.89	Europe	2014	2014	forest	fITS7/ITS4	4.4	1407	5.4	17.9	16045	0	1
ITS2	16479	549	GF03006261S	shoot	60.7542	25.2594	Europe	2016	2016	forest	gITS7/ITS4	4.7	635	4.4	18.7	198166	0	41
ITS2	16944	156	GF05016390S	shoot	55.8817	12.5051	Europe	2017	2017	anthropogenic	5.8S_Fun/ITS4_Fun	8.2	637	6.3	13.2	60987	0	1
ITS2	17649	63	GF05024514S	shoot	45.8444	7.57806	Europe	2018	2018	grassland	ITS1F/ITS4 then fITS9/ITS4ngs	1.2	783	5.7	14.6	142675	0	95
ITS2	17804	825	GF01004160S	shoot	60.1294	10.7487	Europe	2010	2010	forest	ITS3/ITS4	4.5	846	4.6	17.9	2643	0	2
ITS2	18418	131	GF05018833S	shoot	51.414	10.53	Europe	2019	2019	forest	fITS7/ITS4	8.7	624	6.6	10.9	50818	0	1
ITS2	18470	131	GF05018847S	shoot	51.372	10.525	Europe	2019	2019	forest	fITS7/ITS4	7.3	803	5.6	18.1	23294	0	1
ITS2	18517	38	GF05027132S	root	51.14	10.38	Europe	2017	2017	forest	ITS3_KYO2/ITS4	7.9	679	5.7	16.7	65404	0	1
ITS2	18884	401	GF04006239S	litter	48.9435	13.6448	Europe	2016	2016	forest	gITS7/ITS4	5.4	1034	4.4	24.9	13172	0	3
ITS2	19637	549	GF03006310S	shoot	60.7542	25.2594	Europe	2016	2016	forest	gITS7/ITS4	4.7	635	4.4	18.7	197510	0	97
ITS2	19638	549	GF03006313S	shoot	60.7531	25.2233	Europe	2016	2016	forest	gITS7/ITS4	4.8	612	5.3	15.2	215000	0	15
ITS2	20176	312	GF05000951V	soil	53.2	13.87	Europe	2019	2019	forest	ITS9MUNngs/ITS4ngsUni	NA	NA	NA	NA	17634	0	1
ITS2	20367	170	GF05015629S	root	57.29	13.98	Europe	2019	2019	wetland	fITS7a/ITS4ngs	6.5	747	5.5	18.6	29165	0	1
ITS2	20839	82	GF05023019S	root	62.6	29.9	Europe	2015	2015	forest	ITS3ngsMixTag1-5/ITS4ngs	3.3	608	4.4	27.6	51297	0	1
ITS2	21048	739	GF01010063S	litter	49.2571	16.666	Europe	2013	2013	forest	gITS7/ITS4	9.1	473	5.6	10.8	11051	0	1
ITS2	21489	549	GF03006314S	shoot	60.7542	25.2594	Europe	2016	2016	forest	gITS7/ITS4	4.7	635	4.4	18.7	82353	0	50
ITS2	21586	508	GF03008361S	air	45.77	2.95	Europe	2016	2016	grassland	5.8S_Fun/ITS4_Fun	6.9	1214	5.2	15.4	12816	0	1
ITS2	22070	825	GF01004161S	shoot	60.1466	10.6979	Europe	2010	2010	forest	ITS3/ITS4	4.4	793	4.4	24.1	2206	0	3
ITS2	22188	71	GF05023860S	deadwood	60.2218	25.047	Europe	2018	2018	forest	gITS7/ITS4	5.6	641	4.9	17.5	55354	0	4
ITS2	22292	50	GF05025770S	soil	46.69	9.67	Europe	2016	2016	forest	ITS3/ITS4	5.7	785	5.6	25.6	29029	0	1
ITS2	22693	739	GF01010016S	litter	49.3178	16.6452	Europe	2013	2013	forest	gITS7/ITS4	8.8	506	5.2	15	37349	0	1
ITS2	22864	401	GF04006245S	litter	48.9394	13.6453	Europe	2016	2016	forest	gITS7/ITS4	5.5	1091	4.5	25.1	32393	0	2
ITS2	23280	156	GF05016590S	shoot	54.2569	-5.94466	Europe	2017	2017	anthropogenic	5.8S_Fun/ITS4_Fun	9.6	1000	5.7	16.1	41369	0	8
ITS2	23373	170	GF05015620S	root	57.31	13.63	Europe	2019	2019	wetland	fITS7a/ITS4ngs	6.6	848	4.2	16.5	20397	0	1
ITS2	23822	131	GF05018846S	shoot	51.372	10.525	Europe	2019	2019	forest	fITS7/ITS4	7.3	803	5.6	18.1	41574	0	11
ITS2	24240	536	GF03006922S	soil	46.8025	9.90753	Europe	2015	2015	forest	ITS3_KYO2/ITS4_KYO3	1.2	1118	5.3	22.8	47966	0	1
ITS2	24679	618	GF02005165S	shoot	60.8918	14.3209	Europe	2012	2012	forest	ITS1F/ITS4	4.4	666	4.5	25.4	14925	0	3
ITS2	24765	71	GF05024036S	deadwood	60.224	24.9295	Europe	2018	2018	forest	gITS7/ITS4	5.5	658	5.2	18.5	58541	0	2
ITS2	24867	825	GF01004162S	shoot	60.1299	10.6848	Europe	2010	2010	forest	ITS3/ITS4	4	921	4.5	21.5	2159	0	4
ITS2	24892	82	GF05023013S	root	62.6	29.9	Europe	2015	2015	forest	ITS3ngsMixTag1-5/ITS4ngs	3.3	608	4.4	27.6	21373	0	1
ITS2	25062	71	GF05024141S	deadwood	60.6433	25.4114	Europe	2018	2018	forest	gITS7/ITS4	5	652	4.4	17.9	81538	0	2
ITS2	25246	131	GF05018857S	shoot	51.342	10.545	Europe	2019	2019	forest	fITS7/ITS4	7.6	637	6	15.5	53980	0	26
ITS2	25816	82	GF05022955S	root	62.6	29.9	Europe	2015	2015	forest	ITS3ngsMixTag1-5/ITS4ngs	3.3	608	4.4	27.6	34303	0	1
ITS2	25855	170	GF05015665S	root	52.71	7.48	Europe	2019	2019	wetland	fITS7a/ITS4ngs	9.7	785	5.1	21.5	13126	0	1
ITS2	25900	82	GF05023000S	root	62.6	29.9	Europe	2015	2015	forest	ITS3ngsMixTag1-5/ITS4ngs	3.3	608	4.4	27.6	9930	0	1
ITS2	26634	82	GF05023038S	root	62.6	29.9	Europe	2015	2015	forest	ITS3ngsMixTag1-5/ITS4ngs	3.3	608	4.4	27.6	35021	0	1
ITS2	26749	71	GF05023906S	deadwood	60.2004	25.1646	Europe	2018	2018	forest	gITS7/ITS4	5.6	630	4.9	18.9	66962	0	1
ITS2	27163	82	GF05022969S	root	62.6	29.9	Europe	2015	2015	forest	ITS3ngsMixTag1-5/ITS4ngs	3.3	608	4.4	27.6	29613	0	1
ITS2	27290	82	GF05022903S	root	62.6	29.9	Europe	2015	2015	forest	ITS3ngsMixTag1-5/ITS4ngs	3.3	608	4.4	27.6	69145	0	1
ITS2	27399	71	GF05024050S	deadwood	60.2063	24.9131	Europe	2018	2018	forest	gITS7/ITS4	5.5	659	5.5	15.8	48888	0	1
ITS2	27707	38	GF05026850S	root	48.4	9.26	Europe	2017	2017	forest	ITS3_KYO2/ITS4	7.7	769	5.3	17.2	79176	0	1
ITS2	27907	71	GF05023858S	deadwood	60.2218	25.047	Europe	2018	2018	forest	gITS7/ITS4	5.6	641	4.9	17.5	29102	0	1
ITS2	27963	312	GF04016224S	soil	58.1628	27.0428	Europe	2018	2018	forest	ITS9MUNngs/ITS4ngsUni	5.6	641	4.8	19.4	10518	0	1
ITS2	28078	312	GF05000937V	soil	48.41	11.7	Europe	2019	2019	forest	ITS9MUNngs/ITS4ngsUni	NA	NA	4.8	16.7	18294	0	1
ITS2	28384	63	GF05024517S	shoot	45.8444	7.57806	Europe	2018	2018	grassland	ITS1F/ITS4 then fITS9/ITS4ngs	1.2	783	5.7	14.6	148083	0	4
ITS2	28667	82	GF05023041S	root	62.6	29.9	Europe	2015	2015	forest	ITS3ngsMixTag1-5/ITS4ngs	3.3	608	4.4	27.6	23189	0	446
ITS2	28878	131	GF05018870S	shoot	51.414	10.53	Europe	2019	2019	forest	fITS7/ITS4	8.7	624	6.6	10.9	43288	0	1
ITS2	29231	116	GF05019924S	soil	47.05	13	Europe	2015	2015	forest	ITS3ngs1 to 5 + ITS3ngs10/ITS4ngs	-1.8	1387	5.4	25.8	30345	0	1
ITS2	29657	82	GF05022882S	root	62.6	29.9	Europe	2015	2015	forest	ITS3ngsMixTag1-5/ITS4ngs	3.3	608	4.4	27.6	219433	0	4
ITS2	29859	50	GF05026104S	soil	46.82	9.86	Europe	2012	2012	forest	ITS3/ITS4	3.5	931	5.1	15.3	53864	0	1
ITS2	30157	549	GF03006315S	shoot	60.7531	25.2233	Europe	2016	2016	forest	gITS7/ITS4	4.8	612	5.3	15.2	87313	0	7
ITS2	30792	116	GF05019874S	soil	47.36	15.05	Europe	2015	2015	forest	ITS3ngs1 to 5 + ITS3ngs10/ITS4ngs	7.2	913	5.1	13.6	33195	0	4
ITS2	30853	525	GF03007623S	soil	52.89	23.6	Europe	2017	2017	forest	fITS7/ITS4	7.4	624	4.9	14.7	63229	0	1
ITS2	31477	401	GF04006281S	litter	48.7377	13.9346	Europe	2016	2016	forest	gITS7/ITS4	4.7	1101	4.4	27.4	37473	0	2
ITS2	31535	71	GF05024024S	deadwood	60.2489	24.9155	Europe	2018	2018	forest	gITS7/ITS4	5.5	632	5	17.6	49807	0	2
ITS2	31895	536	GF03006876S	soil	46.8021	9.90914	Europe	2015	2015	forest	ITS3_KYO2/ITS4_KYO3	0.2	1220	5.2	23.5	38091	0	1
ITS2	31923	536	GF03006875S	soil	46.802	9.90479	Europe	2015	2015	forest	ITS3_KYO2/ITS4_KYO3	1.2	1118	5.2	23.2	51121	0	1
ITS2	31950	401	GF04006265S	litter	49.046	13.6177	Europe	2016	2016	forest	gITS7/ITS4	4.3	1211	4.4	26.2	24398	0	1
ITS2	32350	536	GF03006932S	soil	46.8024	9.90758	Europe	2015	2015	forest	ITS3_KYO2/ITS4_KYO3	1.2	1118	5.3	22.8	56208	0	1
ITS2	32675	156	GF05016361S	shoot	50.9273	4.32716	Europe	2017	2017	anthropogenic	5.8S_Fun/ITS4_Fun	10.4	771	5.8	3.7	41635	0	9
ITS2	32676	82	GF05022895S	root	62.6	29.9	Europe	2015	2015	forest	ITS3ngsMixTag1-5/ITS4ngs	3.3	608	4.4	27.6	9693	0	1
ITS2	32677	156	GF05016610S	shoot	54.2192	-5.94764	Europe	2017	2017	anthropogenic	5.8S_Fun/ITS4_Fun	9.7	932	4.8	24.9	57368	0	1
ITS2	33224	825	GF01004167S	shoot	60.1295	10.7489	Europe	2010	2010	forest	ITS3/ITS4	4.5	846	4.6	17.9	3157	0	1
ITS2	33772	131	GF05018852S	shoot	51.341	10.545	Europe	2019	2019	forest	fITS7/ITS4	7.8	597	6	15.5	45415	0	103
ITS2	33844	825	GF01004168S	shoot	60.1439	10.7166	Europe	2010	2010	forest	ITS3/ITS4	4.4	787	4.5	23.7	1811	0	1
ITS2	33870	50	GF05025878S	soil	46.29	7.87	Europe	2014	2014	forest	ITS3/ITS4	7.4	529	6.2	16.7	57513	0	2
ITS2	33901	536	GF03006974S	soil	46.8028	9.91189	Europe	2015	2015	forest	ITS3_KYO2/ITS4_KYO3	0.2	1220	5.2	23.1	13281	0	2
ITS2	33910	71	GF05024145S	deadwood	60.4586	25.1934	Europe	2018	2018	forest	gITS7/ITS4	5.2	655	4.4	16.8	65885	0	1
ITS2	34311	536	GF03006959S	soil	46.7352	9.85448	Europe	2015	2015	forest	ITS3_KYO2/ITS4_KYO3	0.8	1044	5.1	22.7	57527	0	1
ITS2	34334	14	GF05029492S	root	46.7648	6.2538	Europe	2018	2018	forest	ITS86F/ITS4	8.2	1186	5.5	18.9	7313	0	1
ITS2	34377	549	GF03006323S	root	60.7542	25.2594	Europe	2016	2016	forest	gITS7/ITS4	4.7	635	4.4	18.7	105115	0	1
ITS2	34472	82	GF05022996S	root	62.6	29.9	Europe	2015	2015	forest	ITS3ngsMixTag1-5/ITS4ngs	3.3	608	4.4	27.6	33890	0	1
ITS2	34585	156	GF05016611S	shoot	54.2192	-5.94764	Europe	2017	2017	anthropogenic	5.8S_Fun/ITS4_Fun	9.7	932	4.8	24.9	81757	0	17
ITS2	34685	82	GF05022960S	root	62.6	29.9	Europe	2015	2015	forest	ITS3ngsMixTag1-5/ITS4ngs	3.3	608	4.4	27.6	73666	0	2
ITS2	34998	131	GF05018819S	shoot	51.372	10.525	Europe	2019	2019	forest	fITS7/ITS4	7.3	803	5.6	18.1	47223	0	2
ITS2	35173	825	GF01004269S	shoot	60.1302	10.7539	Europe	2010	2010	forest	ITS3/ITS4	4.5	836	4.7	17.1	3933	0	1
ITS2	35338	71	GF05024090S	deadwood	60.1974	25.0166	Europe	2018	2018	forest	gITS7/ITS4	5.7	604	5.1	16	36645	0	1
ITS2	36055	71	GF05023898S	deadwood	60.2313	25.1573	Europe	2018	2018	forest	gITS7/ITS4	5.6	633	5.2	17.3	67142	0	2
ITS2	36056	71	GF05024194S	deadwood	60.3275	24.7756	Europe	2018	2018	forest	gITS7/ITS4	5.3	629	4.4	20.7	43931	0	2
ITS2	36175	825	GF01004178S	shoot	60.1476	10.7161	Europe	2010	2010	forest	ITS3/ITS4	4.3	811	4.5	24.3	4453	0	1
ITS2	36489	156	GF05016587S	shoot	54.2569	-5.94466	Europe	2017	2017	anthropogenic	5.8S_Fun/ITS4_Fun	9.6	1000	5.7	16.1	57359	0	6
ITS2	36667	827	GF01003548S	shoot	59.6614	10.845	Europe	2009	2010	forest	ITS3/ITS4	6.1	911	5.2	15.1	1082	0	2
ITS2	36708	116	GF05019876S	soil	47.36	15.05	Europe	2015	2015	forest	ITS3ngs1 to 5 + ITS3ngs10/ITS4ngs	7.2	913	5.1	13.6	31915	0	1
ITS2	36711	116	GF05019916S	soil	47.05	13	Europe	2015	2015	forest	ITS3ngs1 to 5 + ITS3ngs10/ITS4ngs	-1.8	1387	5.4	25.8	34942	0	1
ITS2	36725	825	GF01004179S	shoot	60.1397	10.697	Europe	2010	2010	forest	ITS3/ITS4	4.2	846	4.5	19.9	4567	0	2
ITS2	36755	82	GF05022968S	root	62.6	29.9	Europe	2015	2015	forest	ITS3ngsMixTag1-5/ITS4ngs	3.3	608	4.4	27.6	27455	0	1
ITS2	36756	82	GF05023028S	root	62.6	29.9	Europe	2015	2015	forest	ITS3ngsMixTag1-5/ITS4ngs	3.3	608	4.4	27.6	23519	0	1
ITS2	36970	71	GF05024035S	deadwood	60.224	24.9295	Europe	2018	2018	forest	gITS7/ITS4	5.5	658	5.2	18.5	39227	0	1
ITS2	37179	131	GF05018823S	shoot	51.329	10.53	Europe	2019	2019	forest	fITS7/ITS4	7.8	607	6.8	11.7	48752	0	48
ITS2	37225	401	GF04006294S	litter	48.9862	13.4094	Europe	2016	2016	forest	gITS7/ITS4	4.2	1345	4.9	24.7	13053	0	1
ITS2	37258	156	GF05016352S	shoot	50.9273	4.32716	Europe	2017	2017	anthropogenic	5.8S_Fun/ITS4_Fun	10.4	771	5.8	3.7	56444	0	3
ITS2	37259	131	GF05018848S	shoot	51.341	10.545	Europe	2019	2019	forest	fITS7/ITS4	7.8	597	6	15.5	46183	0	45
ITS2	37604	82	GF05022974S	root	62.6	29.9	Europe	2015	2015	forest	ITS3ngsMixTag1-5/ITS4ngs	3.3	608	4.4	27.6	20288	0	1
ITS2	37827	825	GF01004312S	shoot	60.1422	10.6999	Europe	2010	2010	forest	ITS3/ITS4	4.4	798	4.5	21.7	3240	0	1
ITS2	37965	828	GF01003482S	shoot	59.6789	10.7753	Europe	2011	2011	forest	gITS7/ITS4	6.3	880	5.4	13.9	16454	0	1
ITS2	38258	63	GF05024525S	shoot	45.8444	7.57806	Europe	2018	2018	grassland	ITS1F/ITS4 then fITS9/ITS4ngs	1.2	783	5.7	14.6	124838	0	2
ITS2	38917	131	GF05018831S	shoot	51.332	10.518	Europe	2019	2019	forest	fITS7/ITS4	7.8	604	7	12.2	43616	0	22
ITS2	39029	825	GF01004341S	shoot	60.1466	10.7619	Europe	2010	2010	forest	ITS3/ITS4	5.1	735	4.5	21	3213	0	2
ITS2	39821	481	GF04000268S	shoot	54.24	12.84	Europe	2017	2017	forest	fITS7/ITS4	8.8	627	5.4	19.6	22061	0	1
ITS2	40495	481	GF04000263S	shoot	54.26	12.87	Europe	2017	2017	forest	fITS7/ITS4	8.9	625	5.9	17.9	22600	0	1
ITS2	40698	825	GF01004276S	shoot	60.1382	10.7101	Europe	2010	2010	forest	ITS3/ITS4	4.1	879	4.6	21.2	3134	0	1
ITS2	40897	825	GF01004183S	shoot	60.1399	10.6967	Europe	2010	2010	forest	ITS3/ITS4	4.2	846	4.5	19.9	4424	0	1
ITS2	41183	49	GF05026294S	rhizosphere soil	45.09	5.86	Europe	2018	2018	forest	ITS3/ITS4	5.9	1355	5.3	19	12562	0	1
ITS2	41209	82	GF05023032S	root	62.6	29.9	Europe	2015	2015	forest	ITS3ngsMixTag1-5/ITS4ngs	3.3	608	4.4	27.6	49096	0	1
ITS2	41211	205	GF05012696S	soil	59.9006	16.0804	Europe	2016	2016	forest	gITS7/ITS4+ITS4arch	5.7	647	4.4	20.5	11435	0	1
ITS2	41222	82	GF05022982S	root	62.6	29.9	Europe	2015	2015	forest	ITS3ngsMixTag1-5/ITS4ngs	3.3	608	4.4	27.6	27335	0	1
ITS2	41583	1	GF05031268S	soil	56.3735	15.1312	Europe	2018	2018	woodland	ITS9MUNngs/ITS4ngsUni	7.3	639	4.7	17.8	14178	0	1
ITS2	42054	14	GF05029489S	root	46.7648	6.2538	Europe	2018	2018	forest	ITS86F/ITS4	8.2	1186	5.5	18.9	2971	0	1
ITS2	42098	170	GF05015634S	root	45.09	5.85	Europe	2019	2019	wetland	fITS7a/ITS4ngs	6.6	1376	5.3	18.9	23200	0	1
ITS2	42618	82	GF05023018S	root	62.6	29.9	Europe	2015	2015	forest	ITS3ngsMixTag1-5/ITS4ngs	3.3	608	4.4	27.6	36140	0	1
ITS2	42631	71	GF05024118S	deadwood	60.1355	24.5562	Europe	2018	2018	forest	gITS7/ITS4	5.6	666	4.4	22	61716	0	1
ITS2	42962	549	GF03006252S	shoot	60.7531	25.2233	Europe	2016	2016	forest	gITS7/ITS4	4.8	612	5.3	15.2	27786	0	17
ITS2	43023	14	GF05029495S	root	46.7648	6.2538	Europe	2018	2018	forest	ITS86F/ITS4	8.2	1186	5.5	18.9	5278	0	1
ITS2	43122	131	GF05018856S	shoot	51.342	10.545	Europe	2019	2019	forest	fITS7/ITS4	7.6	637	6	15.5	53367	0	17
ITS2	43126	721	GF01012159S	topsoil	61.51	24.17	Europe	2011	2011	forest	gITS7/ITS4	4.1	634	4.5	19.9	7440	0	1
ITS2	43175	82	GF05022961S	root	62.6	29.9	Europe	2015	2015	forest	ITS3ngsMixTag1-5/ITS4ngs	3.3	608	4.4	27.6	89041	0	3
ITS2	43388	401	GF04006321S	root	48.9435	13.6448	Europe	2016	2016	forest	gITS7/ITS4	5.4	1034	4.4	24.9	33638	0	1
ITS2	43681	827	GF01003558S	shoot	59.6614	10.845	Europe	2009	2010	forest	ITS3/ITS4	6.1	911	5.2	15.1	1078	0	1
ITS2	43717	825	GF01004189S	shoot	60.1478	10.7156	Europe	2010	2010	forest	ITS3/ITS4	4.3	811	4.5	24.3	4030	0	2
ITS2	43751	131	GF05018866S	shoot	51.329	10.53	Europe	2019	2019	forest	fITS7/ITS4	7.8	607	6.8	11.7	54934	0	2
ITS2	43810	536	GF03006937S	soil	46.8028	9.91189	Europe	2015	2015	forest	ITS3_KYO2/ITS4_KYO3	0.2	1220	5.2	23.1	19240	0	1
ITS2	43815	310	GF05002049S	root	49.0426	13.618	Europe	2015	2015	forest	fITS7/ITS4	4.3	1211	4.4	27	24083	0	1
ITS2	43852	205	GF05012701S	topsoil	59.8387	16.1609	Europe	2016	2016	forest	gITS7/ITS4+ITS4arch	5.6	653	4.3	17.2	11875	0	2
ITS2	43868	825	GF01004251S	shoot	60.1294	10.7487	Europe	2010	2010	forest	ITS3/ITS4	4.5	846	4.6	17.9	3492	0	1
ITS2	44220	739	GF01010046S	litter	49.2731	16.6232	Europe	2013	2013	forest	gITS7/ITS4	8.7	624	5	11.3	8124	0	1
ITS2	44225	739	GF01010057S	soil	49.2834	16.648	Europe	2013	2013	forest	gITS7/ITS4	8.4	570	5.2	14.2	9889	0	1
ITS2	44234	739	GF01010043S	litter	49.3033	16.6726	Europe	2013	2013	forest	gITS7/ITS4	8.7	552	5.6	11.9	7902	0	1
ITS2	44265	131	GF05018851S	shoot	51.341	10.545	Europe	2019	2019	forest	fITS7/ITS4	7.8	597	6	15.5	45547	0	111
ITS2	44268	825	GF01004192S	shoot	60.1302	10.7541	Europe	2010	2010	forest	ITS3/ITS4	4.5	836	4.7	17.1	3641	0	2
ITS2	44631	825	GF01004221S	shoot	60.1418	10.7008	Europe	2010	2010	forest	ITS3/ITS4	4.4	798	4.5	21.8	2087	0	5
ITS2	44635	825	GF01004238S	shoot	60.1438	10.7174	Europe	2010	2010	forest	ITS3/ITS4	4.4	787	4.5	23.7	4126	0	3
ITS2	44867	14	GF05029295S	root	55.2886	-2.0481	Europe	2018	2018	forest	ITS86F/ITS4	8.8	718	5.3	22.2	2388	0	1
ITS2	45372	82	GF05022983S	root	62.6	29.9	Europe	2015	2015	forest	ITS3ngsMixTag1-5/ITS4ngs	3.3	608	4.4	27.6	43326	0	1
ITS2	45396	401	GF04006332S	root	48.9915	13.4403	Europe	2016	2016	forest	gITS7/ITS4	4.5	1238	4.9	24.5	10459	0	1
ITS2	45863	116	GF05019880S	soil	47.36	15.05	Europe	2015	2015	forest	ITS3ngs1 to 5 + ITS3ngs10/ITS4ngs	7.2	913	5.1	13.6	30171	0	1
ITS2	45966	131	GF05018849S	shoot	51.341	10.545	Europe	2019	2019	forest	fITS7/ITS4	7.8	597	6	15.5	44306	0	42
ITS2	46320	825	GF01004194S	shoot	60.14	10.6966	Europe	2010	2010	forest	ITS3/ITS4	4.2	846	4.5	19.9	2798	0	2
ITS2	46899	825	GF01004352S	shoot	60.1312	10.7637	Europe	2010	2010	forest	ITS3/ITS4	4.7	800	4.4	18	2272	0	43
ITS2	47170	71	GF05023954S	deadwood	60.2636	24.7895	Europe	2018	2018	forest	gITS7/ITS4	5.4	624	5.1	15.2	42483	0	3
ITS2	47189	826	GF01003860S	shoot	61.1072	9.80203	Europe	2009	2009	forest	ITS3/ITS4	0.1	717	5.2	16.3	1416	0	1
ITS2	47212	71	GF05024053S	deadwood	60.2387	25.1276	Europe	2018	2018	forest	gITS7/ITS4	5.6	624	5.5	14.9	48441	0	2
ITS2	47248	825	GF01004198S	shoot	60.1395	10.7103	Europe	2010	2010	forest	ITS3/ITS4	4.1	879	4.6	21.4	3545	0	2
ITS2	47274	312	GF05000946V	soil	59.83	17.62	Europe	2019	2019	forest	ITS9MUNngs/ITS4ngsUni	NA	NA	4.8	13.6	13853	0	2
ITS2	47293	312	GF05000960V	soil	46.37	11.36	Europe	2019	2019	forest	ITS9MUNngs/ITS4ngsUni	NA	NA	6	22.4	22429	0	1
ITS2	47659	825	GF01004209S	shoot	60.1438	10.7177	Europe	2010	2010	forest	ITS3/ITS4	4.4	787	4.5	23.7	6127	0	3
ITS2	47822	825	GF01004211S	shoot	60.1454	10.7626	Europe	2010	2010	forest	ITS3/ITS4	5.1	735	4.5	22	3637	0	3
ITS2	47825	825	GF01004213S	shoot	60.1298	10.6827	Europe	2010	2010	forest	ITS3/ITS4	3.8	945	4.5	20.8	1866	0	1
ITS2	47826	825	GF01004201S	shoot	60.1327	10.6856	Europe	2010	2010	forest	ITS3/ITS4	4	921	4.5	22.8	2808	0	1
ITS2	47827	825	GF01004205S	shoot	60.1297	10.685	Europe	2010	2010	forest	ITS3/ITS4	4	921	4.5	21.5	3466	0	3
ITS2	47829	825	GF01004210S	shoot	60.1437	10.7181	Europe	2010	2010	forest	ITS3/ITS4	4.4	787	4.5	23.7	2084	0	1
ITS2	47832	825	GF01004199S	shoot	60.1297	10.7548	Europe	2010	2010	forest	ITS3/ITS4	4.5	836	4.6	18.1	3680	0	3
ITS2	47833	825	GF01004171S	shoot	60.138	10.7101	Europe	2010	2010	forest	ITS3/ITS4	4.1	879	4.6	21.2	4794	0	1
ITS2	47838	825	GF01004212S	shoot	60.1462	10.6993	Europe	2010	2010	forest	ITS3/ITS4	4.4	793	4.4	24.1	1363	0	5
ITS2	47839	825	GF01004204S	shoot	60.1304	10.6889	Europe	2010	2010	forest	ITS3/ITS4	4	921	4.5	24.7	3172	0	86
ITS2	47841	825	GF01004206S	shoot	60.1479	10.7149	Europe	2010	2010	forest	ITS3/ITS4	4.3	811	4.5	24.3	3999	0	1
ITS2	48438	825	GF01004218S	shoot	60.1305	10.7633	Europe	2010	2010	forest	ITS3/ITS4	4.7	800	4.4	18	2688	0	8
ITS2	48460	312	GF04015624S	soil	58.2716	25.1828	Europe	2016	2016	forest	ITS9MUNngs/ITS4ngsUni	5.8	723	5	20.6	5746	0	1
ITS2	48559	116	GF05019877S	soil	47.36	15.05	Europe	2015	2015	forest	ITS3ngs1 to 5 + ITS3ngs10/ITS4ngs	7.2	913	5.1	13.6	33866	0	2
ITS2	48568	170	GF05015659S	root	45.09	5.85	Europe	2019	2019	wetland	fITS7a/ITS4ngs	6.6	1376	5.3	18.9	26131	0	3
ITS2	48617	751	GF01008710S	shoot	52.7	23.9	Europe	2013	2013	forest	gITS7/ITS4	7.3	635	4.6	16.1	357	0	1
ITS2	48816	194	GF05012990S	soil	43.4378	41.6897	Europe	2018	2018	shrubland	ITS9MUNngs/ITS4ngsUni	-1.4	1450	5.1	22.3	20135	0	1
ITS2	48977	71	GF05024013S	deadwood	60.2484	24.9122	Europe	2018	2018	forest	gITS7/ITS4	5.5	632	4.9	17.4	47096	0	2
ITS2	49081	825	GF01004220S	shoot	60.1307	10.7632	Europe	2010	2010	forest	ITS3/ITS4	4.7	800	4.4	18	3759	0	1
ITS2	49086	71	GF05024137S	deadwood	60.6429	25.4116	Europe	2018	2018	forest	gITS7/ITS4	5	652	4.3	18.7	58882	0	5
ITS2	49762	205	GF05012651S	soil	59.8369	16.2781	Europe	2016	2016	forest	gITS7/ITS4+ITS4arch	5.8	586	4.4	19.8	4911	0	1
ITS2	49806	536	GF03007084S	soil	46.7326	9.8489	Europe	2015	2015	forest	ITS3_KYO2/ITS4_KYO3	2.5	817	5.2	25.8	24119	0	1
ITS2	49814	82	GF05022897S	root	62.6	29.9	Europe	2015	2015	forest	ITS3ngsMixTag1-5/ITS4ngs	3.3	608	4.4	27.6	22120	0	64
ITS2	50487	312	GF05001265V	soil	69.48	18.86	Europe	2013	2013	forest	ITS9MUNngs/ITS4ngsUni	NA	NA	4.7	15.4	26886	0	1
ITS2	50936	312	GF05000933V	soil	57.01	-2.85	Europe	2012	2012	forest	ITS9MUNngs/ITS4ngsUni	NA	NA	4.4	21.8	9945	0	1
ITS2	51114	536	GF03006931S	soil	46.7326	9.8491	Europe	2015	2015	forest	ITS3_KYO2/ITS4_KYO3	2.5	817	5.2	25.8	32259	0	1
ITS2	51271	825	GF01004170S	shoot	60.1298	10.6851	Europe	2010	2010	forest	ITS3/ITS4	4	921	4.5	21.5	5898	0	24
ITS2	51507	131	GF05018854S	shoot	51.342	10.545	Europe	2019	2019	forest	fITS7/ITS4	7.6	637	6	15.5	50120	0	42
ITS2	51553	131	GF05018858S	shoot	51.342	10.545	Europe	2019	2019	forest	fITS7/ITS4	7.6	637	6	15.5	59582	0	115
ITS2	51586	481	GF04000273S	shoot	54.24	12.84	Europe	2017	2017	forest	fITS7/ITS4	8.8	627	5.4	19.6	21377	0	6
ITS2	51691	825	GF01004228S	shoot	60.1409	10.7047	Europe	2010	2010	forest	ITS3/ITS4	4.3	843	4.5	20.7	3300	0	1
ITS2	51693	825	GF01004225S	shoot	60.1308	10.763	Europe	2010	2010	forest	ITS3/ITS4	4.7	800	4.4	18	3236	0	2
ITS2	51694	825	GF01004226S	shoot	60.1464	10.762	Europe	2010	2010	forest	ITS3/ITS4	5.1	735	4.5	21	2007	0	14
ITS2	53612	825	GF01004172S	shoot	60.1299	10.6848	Europe	2010	2010	forest	ITS3/ITS4	4	921	4.5	21.5	2304	0	2
ITS2	53616	71	GF05024077S	deadwood	60.1977	25.1064	Europe	2018	2018	forest	gITS7/ITS4	5.7	622	4.8	17.7	35797	0	1
ITS2	54114	131	GF05018824S	shoot	51.329	10.53	Europe	2019	2019	forest	fITS7/ITS4	7.8	607	6.8	11.7	43260	0	2
ITS2	54222	525	GF03007618S	soil	47.3	26.05	Europe	2017	2017	forest	fITS7/ITS4	6.6	630	5.4	15.9	64363	0	3
ITS2	54458	825	GF01004231S	shoot	60.131	10.7636	Europe	2010	2010	forest	ITS3/ITS4	4.7	800	4.4	18	4346	0	8
ITS2	54487	825	GF01004355S	shoot	60.1444	10.7164	Europe	2010	2010	forest	ITS3/ITS4	4.3	811	4.5	23	3677	0	7
ITS2	54932	71	GF05024025S	deadwood	60.2245	24.9225	Europe	2018	2018	forest	gITS7/ITS4	5.5	644	4.9	19.1	49088	0	3
ITS2	54939	71	GF05024033S	deadwood	60.224	24.9295	Europe	2018	2018	forest	gITS7/ITS4	5.5	658	5.2	18.5	43597	0	1
ITS2	55124	825	GF01004235S	shoot	60.1414	10.7046	Europe	2010	2010	forest	ITS3/ITS4	4.3	843	4.5	20.7	2132	0	9
ITS2	55125	825	GF01004236S	shoot	60.1295	10.6852	Europe	2010	2010	forest	ITS3/ITS4	4	921	4.5	21.5	2955	0	1
ITS2	55137	825	GF01004303S	shoot	60.1466	10.6983	Europe	2010	2010	forest	ITS3/ITS4	4.4	793	4.4	24.1	2360	0	1
ITS2	55236	38	GF05027356S	root	53.09	13.64	Europe	2017	2017	forest	ITS3_KYO2/ITS4	8.9	568	4.6	13.8	20563	0	1
ITS2	55333	825	GF01004367S	shoot	60.1301	10.6902	Europe	2010	2010	forest	ITS3/ITS4	4	921	4.5	20.8	4372	0	1
ITS2	55347	699	GF01013738S	soil	48.7766	13.8552	Europe	2011	2011	forest	gITS7/ITS4	3.8	1030	5	27.6	4298	0	2
ITS2	55456	71	GF05024126S	deadwood	60.6236	25.152	Europe	2018	2018	forest	gITS7/ITS4	4.9	645	4.4	22.6	38886	0	1
ITS2	55469	156	GF05016360S	shoot	50.9273	4.32716	Europe	2017	2017	anthropogenic	5.8S_Fun/ITS4_Fun	10.4	771	5.8	3.7	28640	0	1
ITS2	55588	825	GF01004252S	shoot	60.1296	10.7486	Europe	2010	2010	forest	ITS3/ITS4	4.5	846	4.6	17.9	1567	0	1
ITS2	55659	699	GF01013734S	litter	48.7766	13.8553	Europe	2011	2011	forest	gITS7/ITS4	3.8	1030	5	27.6	4315	0	1
ITS2	55886	82	GF05022918S	root	62.6	29.9	Europe	2015	2015	forest	ITS3ngsMixTag1-5/ITS4ngs	3.3	608	4.4	27.6	42110	0	2
ITS2	55904	116	GF05019878S	soil	47.36	15.05	Europe	2015	2015	forest	ITS3ngs1 to 5 + ITS3ngs10/ITS4ngs	7.2	913	5.1	13.6	35794	0	1
ITS2	56093	825	GF01004313S	shoot	60.1459	10.7002	Europe	2010	2010	forest	ITS3/ITS4	4.4	798	4.5	25	1338	0	2
ITS2	56103	82	GF05022972S	root	62.6	29.9	Europe	2015	2015	forest	ITS3ngsMixTag1-5/ITS4ngs	3.3	608	4.4	27.6	21762	0	1
ITS2	56221	825	GF01004240S	shoot	60.1296	10.6904	Europe	2010	2010	forest	ITS3/ITS4	4	921	4.5	20.8	2769	0	2
ITS2	56401	739	GF01010137S	litter	49.2669	16.7212	Europe	2013	2013	forest	gITS7/ITS4	8.4	600	6	14.6	3713	0	1
ITS2	56569	739	GF01010139S	litter	49.2669	16.7212	Europe	2013	2013	forest	gITS7/ITS4	8.4	600	6	14.6	13500	0	3
ITS2	56749	536	GF03006972S	soil	46.7364	9.85728	Europe	2015	2015	forest	ITS3_KYO2/ITS4_KYO3	0.8	1044	5.1	23	23021	0	1
ITS2	56813	71	GF05023946S	deadwood	60.2643	24.79	Europe	2018	2018	forest	gITS7/ITS4	5.4	624	5.2	16.3	41580	0	1
ITS2	56912	825	GF01004245S	shoot	60.1467	10.6987	Europe	2010	2010	forest	ITS3/ITS4	4.4	793	4.4	24.1	3251	0	2
ITS2	56955	618	GF02005454S	shoot	60.8919	14.3205	Europe	2012	2012	forest	ITS1F/ITS4	4.4	666	4.5	25.6	13478	0	1
ITS2	57069	825	GF01004319S	shoot	60.1295	10.7491	Europe	2010	2010	forest	ITS3/ITS4	4.5	846	4.6	17.9	3660	0	1
ITS2	57481	825	GF01004190S	shoot	60.1453	10.7156	Europe	2010	2010	forest	ITS3/ITS4	4.3	811	4.5	24.6	3030	0	1
ITS2	57486	825	GF01004248S	shoot	60.1312	10.7637	Europe	2010	2010	forest	ITS3/ITS4	4.7	800	4.4	18	3071	0	19
ITS2	57487	825	GF01004246S	shoot	60.1442	10.7186	Europe	2010	2010	forest	ITS3/ITS4	4.4	787	4.5	23.7	3156	0	2
ITS2	57488	825	GF01004247S	shoot	60.1472	10.7165	Europe	2010	2010	forest	ITS3/ITS4	4.4	787	4.5	24.3	2494	0	1
ITS2	57606	825	GF01004243S	shoot	60.1421	10.7003	Europe	2010	2010	forest	ITS3/ITS4	4.4	798	4.5	21.8	3099	0	4
ITS2	57700	827	GF01003686S	shoot	59.6614	10.845	Europe	2009	2010	forest	ITS3/ITS4	6.1	911	5.2	15.1	1561	0	1
ITS2	57803	699	GF01013743S	soil	48.7766	13.8553	Europe	2011	2011	forest	gITS7/ITS4	3.8	1030	5	27.6	4023	0	1
ITS2	57880	825	GF01004249S	shoot	60.1295	10.6852	Europe	2010	2010	forest	ITS3/ITS4	4	921	4.5	21.5	1939	0	5
ITS2	58071	692	GF01014968S	soil	58.2796	27.3105	Europe	2011	2011	forest	ITS3/ITS4	5.8	623	5.1	24.3	5000	0	2
ITS2	58128	825	GF01004275S	shoot	60.1455	10.7632	Europe	2010	2010	forest	ITS3/ITS4	5.1	735	4.5	22	2002	0	4
ITS2	58420	825	GF01004253S	shoot	60.1441	10.7163	Europe	2010	2010	forest	ITS3/ITS4	4.3	811	4.5	23	4113	0	2
ITS2	58474	699	GF01013746S	litter	48.7766	13.8552	Europe	2011	2011	forest	gITS7/ITS4	3.8	1030	5	27.6	6466	0	1
ITS2	58513	82	GF05022887S	root	62.6	29.9	Europe	2015	2015	forest	ITS3ngsMixTag1-5/ITS4ngs	3.3	608	4.4	27.6	16696	0	2
ITS2	58958	825	GF01004280S	shoot	60.1295	10.6849	Europe	2010	2010	forest	ITS3/ITS4	4	921	4.5	21.5	1161	0	1
ITS2	59311	205	GF05012715S	soil	59.8411	16.2459	Europe	2016	2016	forest	gITS7/ITS4+ITS4arch	5.7	631	4.2	21.2	1793	0	2
ITS2	59340	827	GF01003600S	shoot	59.6614	10.845	Europe	2009	2010	forest	ITS3/ITS4	6.1	911	5.2	15.1	728	0	2
ITS2	59342	82	GF05022884S	root	62.6	29.9	Europe	2015	2015	forest	ITS3ngsMixTag1-5/ITS4ngs	3.3	608	4.4	27.6	17358	0	1
ITS2	59605	825	GF01004263S	shoot	60.1455	10.7155	Europe	2010	2010	forest	ITS3/ITS4	4.3	811	4.5	24.6	2865	0	1
ITS2	59692	825	GF01004217S	shoot	60.1301	10.7536	Europe	2010	2010	forest	ITS3/ITS4	4.5	836	4.7	17.1	5206	0	1
ITS2	60130	825	GF01004264S	shoot	60.142	10.7005	Europe	2010	2010	forest	ITS3/ITS4	4.4	798	4.5	21.8	2583	0	2
ITS2	60223	640	GF02000603S	soil	55.2071	8.951	Europe	2014	2014	forest	gITS7/ITS4	8.6	919	4.8	20.8	15204	0	1
ITS2	60257	825	GF01004266S	shoot	60.1409	10.7052	Europe	2010	2010	forest	ITS3/ITS4	4.3	843	4.5	20.7	5679	0	9
ITS2	60258	825	GF01004268S	shoot	60.1503	10.7158	Europe	2010	2010	forest	ITS3/ITS4	4.7	740	4.5	22.7	1930	0	1
ITS2	60809	71	GF05024069S	deadwood	60.1975	25.1067	Europe	2018	2018	forest	gITS7/ITS4	5.7	622	4.8	17.7	39177	0	2
ITS2	61003	82	GF05023027S	root	62.6	29.9	Europe	2015	2015	forest	ITS3ngsMixTag1-5/ITS4ngs	3.3	608	4.4	27.6	9491	0	1
ITS2	61034	598	GF03000053S	air	63.37	25.55	Europe	2009	2009	forest	ITS3/ITS4	3	604	4.8	21.3	1179	0	3
ITS2	61062	825	GF01004364S	shoot	60.1412	10.7089	Europe	2010	2010	forest	ITS3/ITS4	4.1	879	4.5	24.1	2614	0	1
ITS2	61197	739	GF01010146S	litter	49.3229	16.6979	Europe	2013	2013	forest	gITS7/ITS4	8.2	622	5	16.8	15777	0	1
ITS2	61305	825	GF01004274S	shoot	60.1295	10.6826	Europe	2010	2010	forest	ITS3/ITS4	3.8	945	4.5	20.8	4614	0	4
ITS2	61391	71	GF05023861S	deadwood	60.222	25.0469	Europe	2018	2018	forest	gITS7/ITS4	5.6	641	4.9	17.5	32624	0	4
ITS2	61509	131	GF05018835S	shoot	51.414	10.53	Europe	2019	2019	forest	fITS7/ITS4	8.7	624	6.6	10.9	30213	0	1
ITS2	61553	825	GF01004331S	shoot	60.1291	10.6822	Europe	2010	2010	forest	ITS3/ITS4	3.8	945	4.5	20.8	2294	0	2
ITS2	61619	827	GF01003770S	shoot	59.6614	10.845	Europe	2009	2010	forest	ITS3/ITS4	6.1	911	5.2	15.1	1038	0	6
ITS2	62130	825	GF01004281S	shoot	60.1298	10.6851	Europe	2010	2010	forest	ITS3/ITS4	4	921	4.5	21.5	4115	0	1
ITS2	62132	825	GF01004283S	shoot	60.1308	10.7678	Europe	2010	2010	forest	ITS3/ITS4	4.9	771	4.5	18.9	3076	0	5
ITS2	62264	827	GF01003619S	shoot	59.6614	10.845	Europe	2009	2010	forest	ITS3/ITS4	6.1	911	5.2	15.1	1028	0	7
ITS2	62550	825	GF01004284S	shoot	60.1296	10.7493	Europe	2010	2010	forest	ITS3/ITS4	4.5	846	4.6	17.9	3638	0	1
ITS2	62694	14	GF05029506S	root	46.7648	6.2538	Europe	2018	2018	forest	ITS86F/ITS4	8.2	1186	5.5	18.9	706	0	1
ITS2	62904	82	GF05022914S	root	62.6	29.9	Europe	2015	2015	forest	ITS3ngsMixTag1-5/ITS4ngs	3.3	608	4.4	27.6	3723	0	1
ITS2	63034	131	GF05018855S	shoot	51.342	10.545	Europe	2019	2019	forest	fITS7/ITS4	7.6	637	6	15.5	47533	0	108
ITS2	63146	618	GF02005526S	shoot	55.9311	92.8292	Asia	2012	2012	forest	ITS1F/ITS4	1	546	5.8	25.1	8586	0	1
ITS2	63292	825	GF01004386S	shoot	60.146	10.6999	Europe	2010	2010	forest	ITS3/ITS4	4.4	798	4.4	24.1	1382	0	4
ITS2	63295	825	GF01004346S	shoot	60.1442	10.7186	Europe	2010	2010	forest	ITS3/ITS4	4.4	787	4.5	23.7	1899	0	5
ITS2	63320	825	GF01004291S	shoot	60.1302	10.7633	Europe	2010	2010	forest	ITS3/ITS4	4.7	800	4.5	18.5	2781	0	1
ITS2	63358	14	GF05029512S	root	46.7648	6.2538	Europe	2018	2018	forest	ITS86F/ITS4	8.2	1186	5.5	18.9	1498	0	1
ITS2	63385	825	GF01004342S	shoot	60.1298	10.6851	Europe	2010	2010	forest	ITS3/ITS4	4	921	4.5	21.5	3340	0	4
ITS2	63439	825	GF01004310S	shoot	60.1302	10.6903	Europe	2010	2010	forest	ITS3/ITS4	4	921	4.5	20.8	4234	0	1
ITS2	63922	825	GF01004311S	shoot	60.1477	10.7157	Europe	2010	2010	forest	ITS3/ITS4	4.3	811	4.5	24.3	3911	0	3
ITS2	63923	312	GF05000648V	soil	67.68	17.6	Europe	2014	2014	tundra	ITS9MUNngs/ITS4ngsUni	NA	NA	NA	NA	15338	0	1
ITS2	63983	825	GF01004187S	shoot	60.1504	10.7153	Europe	2010	2010	forest	ITS3/ITS4	4.7	740	4.5	22.7	3592	0	2
ITS2	64005	825	GF01004164S	shoot	60.1303	10.6898	Europe	2010	2010	forest	ITS3/ITS4	4	921	4.5	20.8	3846	0	3
ITS2	64045	825	GF01004293S	shoot	60.1442	10.7186	Europe	2010	2010	forest	ITS3/ITS4	4.4	787	4.5	23.7	2175	0	2
ITS2	64067	825	GF01004351S	shoot	60.1458	10.7624	Europe	2010	2010	forest	ITS3/ITS4	5.1	735	4.5	21	2559	0	1
ITS2	64352	739	GF01010138S	litter	49.3078	16.7611	Europe	2013	2013	forest	gITS7/ITS4	7.8	648	4.7	14.1	9036	0	1
ITS2	64434	825	GF01004343S	shoot	60.1293	10.6825	Europe	2010	2010	forest	ITS3/ITS4	3.8	945	4.5	20.8	3610	0	1
ITS2	64567	825	GF01004365S	shoot	60.1456	10.7623	Europe	2010	2010	forest	ITS3/ITS4	5.1	735	4.5	21	4712	0	14
ITS2	64829	312	GF04015720S	soil	58.4109	26.6008	Europe	2014	2014	forest	ITS9MUNngs/ITS4ngsUni	5.6	643	5.5	16.8	5227	0	1
ITS2	65015	825	GF01004301S	shoot	60.1478	10.7152	Europe	2010	2010	forest	ITS3/ITS4	4.3	811	4.5	24.3	3658	0	1
ITS2	65241	825	GF01004223S	shoot	60.1294	10.7488	Europe	2010	2010	forest	ITS3/ITS4	4.5	846	4.6	17.9	1910	0	2
ITS2	65982	825	GF01004285S	shoot	60.1438	10.7169	Europe	2010	2010	forest	ITS3/ITS4	4.4	787	4.5	23.7	5113	0	1
ITS2	66388	825	GF01004314S	shoot	60.1468	10.6982	Europe	2010	2010	forest	ITS3/ITS4	4.4	793	4.4	24.1	4269	0	5
ITS2	66476	107	GF05020864S	shoot	56.8	16.3	Europe	2017	2017	cropland	fITS7/ITS4	7.8	521	6	16	3183	0	1
ITS2	66590	205	GF05012684S	soil	59.8967	16.1414	Europe	2016	2016	forest	gITS7/ITS4+ITS4arch	5.6	654	4.3	18.4	1917	0	1
ITS2	66793	825	GF01004316S	shoot	60.1505	10.7156	Europe	2010	2010	forest	ITS3/ITS4	4.7	740	4.5	22.7	1640	0	1
ITS2	66929	825	GF01004370S	shoot	60.1292	10.6851	Europe	2010	2010	forest	ITS3/ITS4	4	921	4.5	21.5	2635	0	8
ITS2	67037	825	GF01004318S	shoot	60.144	10.7186	Europe	2010	2010	forest	ITS3/ITS4	4.4	787	4.5	23.7	3285	0	3
ITS2	67038	825	GF01004317S	shoot	60.1436	10.7135	Europe	2010	2010	forest	ITS3/ITS4	4.3	811	4.6	24.8	5493	0	1
ITS2	67270	825	GF01004321S	shoot	60.1317	10.6859	Europe	2010	2010	forest	ITS3/ITS4	4	921	4.5	21.8	2765	0	21
ITS2	67372	825	GF01004306S	shoot	60.1441	10.7127	Europe	2010	2010	forest	ITS3/ITS4	4.3	811	4.6	24.8	3207	0	1
ITS2	67458	825	GF01004299S	shoot	60.1295	10.6852	Europe	2010	2010	forest	ITS3/ITS4	4	921	4.5	21.5	3839	0	1
ITS2	67526	825	GF01004270S	shoot	60.1295	10.6847	Europe	2010	2010	forest	ITS3/ITS4	4	921	4.5	21.5	3432	0	1
ITS2	67528	827	GF01003649S	shoot	59.6614	10.845	Europe	2009	2010	forest	ITS3/ITS4	6.1	911	5.2	15.1	871	0	3
ITS2	67563	825	GF01004324S	shoot	60.1295	10.755	Europe	2010	2010	forest	ITS3/ITS4	4.5	836	4.6	18.1	2970	0	3
ITS2	67725	751	GF01008738S	shoot	51.1	10.5	Europe	2012	2012	forest	gITS7/ITS4	8.8	543	6.2	14	752	0	1
ITS2	68065	107	GF05020873S	shoot	56.8	16.8	Europe	2017	2017	cropland	fITS7/ITS4	7.9	467	NA	NA	2117	0	1
ITS2	68327	825	GF01004326S	shoot	60.1407	10.705	Europe	2010	2010	forest	ITS3/ITS4	4.3	843	4.6	20.6	1841	0	15
ITS2	68505	312	GF05001116V	soil	70.12	23.38	Europe	2020	2020	tundra	ITS9MUNngs/ITS4ngsUni	NA	NA	5.4	13.1	11819	0	1
ITS2	68735	825	GF01004359S	shoot	60.1419	10.7003	Europe	2010	2010	forest	ITS3/ITS4	4.4	798	4.5	21.8	1563	0	1
ITS2	68737	825	GF01004329S	shoot	60.1441	10.7126	Europe	2010	2010	forest	ITS3/ITS4	4.3	811	4.6	24.8	2724	0	8
ITS2	68753	825	GF01004261S	shoot	60.142	10.6996	Europe	2010	2010	forest	ITS3/ITS4	4.4	793	4.5	21.7	2430	0	2
ITS2	68769	598	GF03000130S	air	63.37	25.55	Europe	2009	2009	forest	ITS3/ITS4	3	604	4.8	21.3	1455	0	2
ITS2	69321	825	GF01004323S	shoot	60.1302	10.6827	Europe	2010	2010	forest	ITS3/ITS4	3.8	945	4.5	20.8	1759	0	2
ITS2	69323	825	GF01004300S	shoot	60.1297	10.7548	Europe	2010	2010	forest	ITS3/ITS4	4.5	836	4.6	18.1	3392	0	1
ITS2	69398	205	GF05012656S	soil	59.8665	16.2808	Europe	2016	2016	forest	gITS7/ITS4+ITS4arch	5.8	573	4.4	22	5904	0	2
ITS2	69464	825	GF01004332S	shoot	60.131	10.7633	Europe	2010	2010	forest	ITS3/ITS4	4.7	800	4.4	18	1928	0	1
ITS2	69586	825	GF01004294S	shoot	60.1472	10.7162	Europe	2010	2010	forest	ITS3/ITS4	4.3	811	4.5	24.3	1002	0	1
ITS2	69607	827	GF01003703S	shoot	59.6614	10.845	Europe	2009	2010	forest	ITS3/ITS4	6.1	911	5.2	15.1	973	0	1
ITS2	69659	699	GF01013783S	litter	48.7766	13.8553	Europe	2011	2011	forest	gITS7/ITS4	3.8	1030	5	27.6	3852	0	2
ITS2	70454	751	GF01008715S	shoot	52.7	23.9	Europe	2013	2013	forest	gITS7/ITS4	7.3	635	4.6	16.1	86	0	1
ITS2	70467	751	GF01008805S	shoot	51.1	10.5	Europe	2012	2012	forest	gITS7/ITS4	8.8	543	6.2	14	734	0	1
ITS2	70470	751	GF01008785S	shoot	51.1	10.5	Europe	2012	2012	forest	gITS7/ITS4	8.8	543	6.2	14	638	0	1
ITS2	70474	751	GF01008716S	shoot	51.1	10.5	Europe	2012	2012	forest	gITS7/ITS4	8.8	543	6.2	14	570	0	1
ITS2	70497	825	GF01004333S	shoot	60.144	10.7119	Europe	2010	2010	forest	ITS3/ITS4	4.3	811	4.6	24.4	2463	0	1
ITS2	70506	751	GF01008743S	shoot	52.7	23.9	Europe	2013	2013	forest	gITS7/ITS4	7.3	635	4.6	16.1	305	0	2
ITS2	70525	825	GF01004344S	shoot	60.1442	10.7118	Europe	2010	2010	forest	ITS3/ITS4	4.3	811	4.6	24.4	1297	0	2
ITS2	70536	825	GF01004219S	shoot	60.1303	10.7636	Europe	2010	2010	forest	ITS3/ITS4	4.7	800	4.5	18.5	1320	0	6
ITS2	70581	751	GF01008726S	shoot	52.7	23.9	Europe	2013	2013	forest	gITS7/ITS4	7.3	635	4.6	16.1	289	0	1
ITS2	70632	699	GF01013756S	litter	48.7766	13.8553	Europe	2011	2011	forest	gITS7/ITS4	3.8	1030	5	27.6	4047	0	1
ITS2	70697	825	GF01004348S	shoot	60.1439	10.7128	Europe	2010	2010	forest	ITS3/ITS4	4.3	811	4.6	24.8	2408	0	1
ITS2	71007	825	GF01004254S	shoot	60.1418	10.7005	Europe	2010	2010	forest	ITS3/ITS4	4.4	798	4.5	21.8	2619	0	1
ITS2	71101	825	GF01004327S	shoot	60.1446	10.7161	Europe	2010	2010	forest	ITS3/ITS4	4.3	811	4.5	23	2172	0	5
ITS2	71701	833	GF01003110S	litter	66.1406	17.7158	Europe	2009	2009	forest	gITS7/ITS4	0.8	511	NA	NA	969	0	1
ITS2	71923	825	GF01004242S	shoot	60.1299	10.7668	Europe	2010	2010	forest	ITS3/ITS4	4.9	771	4.5	18.9	2395	0	1
ITS2	72215	825	GF01004377S	shoot	60.1298	10.6847	Europe	2010	2010	forest	ITS3/ITS4	4	921	4.5	21.5	924	0	1
ITS2	73078	825	GF01004356S	shoot	60.129	10.7486	Europe	2010	2010	forest	ITS3/ITS4	4.5	846	4.6	17.9	2195	0	7
ITS2	73085	825	GF01004376S	shoot	60.1504	10.7158	Europe	2010	2010	forest	ITS3/ITS4	4.7	740	4.5	22.7	1822	0	1
ITS2	73210	14	GF05029499S	root	46.7648	6.2538	Europe	2018	2018	forest	ITS86F/ITS4	8.2	1186	5.5	18.9	1205	0	1
ITS2	73330	825	GF01004375S	shoot	60.1316	10.7673	Europe	2010	2010	forest	ITS3/ITS4	4.9	771	4.5	18.9	2054	0	32
ITS2	73474	293	GF05003645S	shoot	57.7591	26.5038	Europe	2014	2014	forest	ITS1catta/ITS4ngs	5.7	646	5.3	17.1	85	0	1
ITS2	73846	825	GF01004357S	shoot	60.1291	10.6852	Europe	2010	2010	forest	ITS3/ITS4	4	921	4.5	21.5	1577	0	4
ITS2	74165	825	GF01004380S	shoot	60.1318	10.6855	Europe	2010	2010	forest	ITS3/ITS4	4	921	4.5	21.8	2380	0	1
ITS2	75553	827	GF01003815S	shoot	59.6614	10.845	Europe	2009	2010	forest	ITS3/ITS4	6.1	911	5.2	15.1	764	0	2
ITS2	77438	751	GF01008830S	shoot	52.7	23.9	Europe	2013	2013	forest	gITS7/ITS4	7.3	635	4.6	16.1	68	0	1
	Abundance				Geography (number of samples) if the sample (Id) contains ITS1 as well as ITS2 data, than is treated as two separate samples																			Biome												Mean annual temperature (°C)	Mean annual precipitation (mm)
	number of samples	number of studies	Total reads	Relative reads frequency	North America	South America	Europe	Africa	Asia	Australia	Antarctica	Pacific Ocean	Atlantic Ocean	soil	rhizosphere soil	litter	deadwood	shoot	root	air	sediment	topsoil	water	cropland	forest	woodland	shrubland	grassland	desert	tundra	mangrove	anthropogenic	wetland	aquatic	polar desert	MAT (avg)	MAP (Avg)	pH (AVG)	pH (Stdev)
	387	43	4668	0.0340463	1	0	385	0	1	0	0	0	0	55	1	19	27	215	57	11	0	2	0	2	350	1	1	6	0	2	0	18	7	0	0	5.18333	780.5	4.74545	0.367705
	0				0.258398	0	99.4832	0	0.258398	0	0	0	0	14.2119	0.258398	4.90956	6.97674	55.5556	14.7287	2.84238	0	0.516796	0	0.516796	90.4393	0.258398	0.258398	1.55039	0	0.516796	0	4.65116	1.80879	0	0	5.18333	780.5	4.74545	0.367705

## Sheet: E. bisporum AB180364
E. bisporum	AB180368.1	GGATCATTATTGAATTGTTAAAAATGGGGAATCTTTCGAGATTCCTCTACATTCTTTATTCCTAACACCTGTGAATCGTTGCTGAGTTTGCTCAGTGGCAACATTTTTTATACACACACATAAATAGTTTAGAACGTAAATATATAAAATAAAATACAACTTTTGACAACGGATCTCTTGGTTCTCCCATCGATGAAGAACGCAGCGAAATGCGATAAGTAATGTGAATTGCAGAATTCAGTGAATCATCGAATCTTTGAACGCACCTTGCGCTCCTTGGTATTCCTTGGAGCATGCCTGTTTGAGAGTCTTGAATATCTCTGCTTTTATATTTTTTTAATTAAGATATAACAAGTCAGGTCCTTGAGTCTGCTTGCGGTTTGTTACGAACACAAGCTT…
seq	id	paper	permanent_id	sample_type	latitude	longitude	continent	year_of_sampling_from	year_of_sampling_to	Biome	primers	MAT	MAP	pH	SOC	ITS_total	manipulated	abundances
ITS2	60135	828	GF01003509S	shoot	59.6789	10.7753	Europe	2011	2011	forest	gITS7/ITS4	6.3	880	5.4	13.9	5720	0	1			0
ITS2	61358	828	GF01003490S	shoot	59.6789	10.7753	Europe	2011	2011	forest	gITS7/ITS4	6.3	880	5.4	13.9	7831	0	1
	Abundance				Geography (number of samples) if the sample (Id) contains ITS1 as well as ITS2 data, than is treated as two separate samples																			Biome												Mean annual temperature (°C)	Mean annual precipitation (mm)
	number of samples	number of studies	Total reads	Relative reads frequency	North America	South America	Europe	Africa	Asia	Australia	Antarctica	Pacific Ocean	Atlantic Ocean	soil	rhizosphere soil	litter	deadwood	shoot	root	air	sediment	topsoil	water	cropland	forest	woodland	shrubland	grassland	desert	tundra	mangrove	anthropogenic	wetland	aquatic	polar desert	MAT (avg)	MAP (Avg)	pH (AVG)	pH (Stdev)
	2	1	2	0.0147591	0	0	2	0	0	0	0	0	0	0	0	0	0	2	0	0	0	0	0	0	2	0	0	0	0	0	0	0	0	0	0	6.3	880	5.4	0
	0				0	0	100	0	0	0	0	0	0	0	0	0	0	100	0	0	0	0	0	0	100	0	0	0	0	0	0	0	0	0	0	6.3	880	5.4	0

## Sheet: E. bisporum AB180368
E. bisporum	AB180364.1	GATCATTATTGAATTGTTAAATGGGAAGAGTTTCGACTCTTCTCTACATTCTTTATTCCTAACACCTGTGAATCGTTGCTGAGTTTGCTCAGTAGCAACATTTTTTATACACACTTAATAGTTTAGAACGTAAAAATATATAATAAAATACAACTTTTGACAACGGATCTCTTGGTTCTCCCATCGATGAAGAACGCAGCGAAATGCGATAAGTAATGTGAATTGCAGAATTCAGTGAATCATCGAATCTTTGAACGCACCTTGCGCTCCTTGGTATTCCTTGGAGCATGCCTGTTTGAGAGTCTTGAATATCTCTGCTTTTATGTTTTTTAATTAAGATATAACAAGTCAGGTCCTTGAGTCTGCTTGCGGTTTGTTACGAACACAAGCTTACTTTAA…
seq	id	paper	permanent_id	sample_type	latitude	longitude	continent	year_of_sampling_from	year_of_sampling_to	Biome	primers	MAT	MAP	pH	SOC	ITS_total	manipulated	abundances
ITS2	16353	131	GF05018853S	shoot	51.341	10.545	Europe	2019	2019	forest	fITS7/ITS4	7.8	597	6	15.5	40398	0	2		3
ITS2	18418	131	GF05018833S	shoot	51.414	10.53	Europe	2019	2019	forest	fITS7/ITS4	8.7	624	6.6	10.9	50818	0	1
ITS2	40412	156	GF05016553S	shoot	48.9217	24.711	Europe	2017	2017	anthropogenic	5.8S_Fun/ITS4_Fun	8.6	688	6.7	4.1	45688	0	1
ITS2	44265	131	GF05018851S	shoot	51.341	10.545	Europe	2019	2019	forest	fITS7/ITS4	7.8	597	6	15.5	45547	0	1
ITS2	51553	131	GF05018858S	shoot	51.342	10.545	Europe	2019	2019	forest	fITS7/ITS4	7.6	637	6	15.5	59582	0	1
	Abundance				Geography (number of samples) if the sample (Id) contains ITS1 as well as ITS2 data, than is treated as two separate samples																			Biome												Mean annual temperature (°C)	Mean annual precipitation (mm)
	number of samples	number of studies	Total reads	Relative reads frequency	North America	South America	Europe	Africa	Asia	Australia	Antarctica	Pacific Ocean	Atlantic Ocean	soil	rhizosphere soil	litter	deadwood	shoot	root	air	sediment	topsoil	water	cropland	forest	woodland	shrubland	grassland	desert	tundra	mangrove	anthropogenic	wetland	aquatic	polar desert	MAT (avg)	MAP (Avg)	pH (AVG)	pH (Stdev)
	5	2	6	0.002479	0	0	5	0	0	0	0	0	0	0	0	0	0	5	0	0	0	0	0	0	4	0	0	0	0	0	0	1	0	0	0	8.1	628.6	6.26	0.32
	0				0	0	100	0	0	0	0	0	0	0	0	0	0	100	0	0	0	0	0	0	80	0	0	0	0	0	0	20	0	0	0	8.1	628.6	6.26	0.32

## Sheet: E. camelliae AB180317
E. camelliae	AB180317	GGATCATTATTGAAGTTAAAGGGAGATTGCTTTCGAGCATCTTCCGATTCTTTTTAGATCTTACACACCTGTGCATCGTTGTCGAGTTCGCTCGATGGCAAAACTTTATTACACACACGAAAATGTTAAGAAAGTCTTAAACTAAAATAAAACACAACTTTTGACAACGGATCTCTTGGTTCTCCCATCGATGAAGAACGCAGCGAAATGCGATAAGTAATGTGAATTGCAGAATTCAGTGAATCATCGAATCTTTGAACGCACCTTGCGCTCCTTGGTATTCCTTGGAGCATGCCTGTTTGAGTGTCTTGAAATTCTCTACTATTCAACTTTTTTCACGAATCGTTGAACAAGTAGGTGCCTGGGCTTGCTTGCGGTTTGGTTACAGACACACGCTCG…
seq	id	paper	permanent_id	sample_type	latitude	longitude	continent	year_of_sampling_from	year_of_sampling_to	Biome	primers	MAT	MAP	pH	SOC	ITS_total	manipulated	abundances
ITS2	798	541	GF03006630S	sediment	-21.9328	166.075	Australia	2016	2016	mangrove	ITS1F/ITS4 then fITS9/ITS4	23.3	1026	5.7	7.8	440393	0	913
ITS2	5841	722	GF01012124S	soil	36.785	12.0423	Europe	2013	2013	forest	ITS3/ITS4	17.7	477	6.9	3.8	279851	0	1
ITS2	7965	336	GF04020539S	soil	16.9666	112.317	Asia	2014	2014	woodland	fITS7/ITS4	24.7	1847	NA	NA	40023	0	1
ITS2	8240	336	GF04020428S	soil	16.8333	112.333	Asia	2014	2014	woodland	fITS7/ITS4	26.8	1504	6.5	12.8	42593	0	9
ITS2	9243	336	GF04020437S	soil	22.0383	113.665	Asia	2014	2014	woodland	fITS7/ITS4	23.4	1812	NA	NA	37778	0	2
ITS2	9356	156	GF05016343S	shoot	41.1763	28.9849	Asia	2017	2017	anthropogenic	5.8S_Fun/ITS4_Fun	13.8	823	6.2	5.9	34510	0	6
ITS2	9897	590	GF03000961S	soil	36.5621	52.0622	Asia	2018	2018	forest	ITS3/ITS4	19.2	904	6.7	7.5	122035	0	1
ITS2	10441	590	GF03000962S	soil	36.5614	52.0445	Asia	2018	2018	forest	ITS3/ITS4	19.2	891	6.6	4.4	134027	0	19
ITS2	10787	800	GF01006076S	root	-13.5681	-39.7069	South America	2014	2014	forest	fITS7/ITS4	22.3	1354	5.2	3.4	51265	0	1
ITS2	12024	630	GF02001169S	shoot	24.108	110.208	Asia	2014	2014	forest	fITS7/ITS4	16.7	1966	5	10.8	22052	0	2
ITS2	12920	336	GF04020446S	soil	21.8215	113.974	Asia	2014	2014	woodland	fITS7/ITS4	23.7	1681	NA	NA	24743	0	1
ITS2	16180	336	GF04020459S	soil	22.0383	113.665	Asia	2014	2014	woodland	fITS7/ITS4	23.4	1812	NA	NA	28345	0	2
ITS2	18598	25	GF05028423S	soil	31.85	103.56	Asia	2020	2020	grassland	fITS7/ITS4_Fun	5.4	1117	5.9	14.3	78786	0	3
ITS2	18635	336	GF04020465S	soil	22.0244	113.71	Asia	2014	2014	woodland	fITS7/ITS4	23.3	1982	5.8	2	50255	0	1
ITS2	20328	220	GF05011325S	root	-20.7209	-42.4817	South America	2016	2016	forest	ITS86F/ITS4	17.6	1465	5.3	3.5	1007814	0	2
ITS2	21181	296	GF05003323S	shoot	31.6652	121.625	Asia	2015	2015	cropland	ITS1F/ITS4 then fITS7/ITS4	15.9	1106	7.6	10	26331	0	14
ITS2	23063	296	GF05003456S	shoot	33.3953	120.654	Asia	2015	2015	cropland	ITS1F/ITS4 then fITS7/ITS4	14.9	1016	7.5	13.1	24198	0	268
ITS2	23114	296	GF05003459S	shoot	33.3953	120.654	Asia	2015	2015	cropland	ITS1F/ITS4 then fITS7/ITS4	14.9	1016	7.5	13.1	24932	0	1053
ITS2	23130	296	GF05003376S	shoot	31.6652	121.625	Asia	2015	2015	cropland	ITS1F/ITS4 then fITS7/ITS4	15.9	1106	7.6	10	26891	0	23
ITS2	24250	156	GF05016305S	shoot	-4.79459	38.2957	Africa	2018	2018	anthropogenic	5.8S_Fun/ITS4_Fun	18.9	1209	5.6	2.1	47771	0	4
ITS2	26274	336	GF04020582S	soil	21.8662	114.016	Asia	2014	2014	woodland	fITS7/ITS4	23.6	1746	NA	NA	38369	0	1
ITS2	27464	336	GF04020501S	soil	16.9666	112.317	Asia	2014	2014	woodland	fITS7/ITS4	24.7	1847	NA	NA	28034	0	9
ITS2	27532	336	GF04020541S	soil	21.8215	113.974	Asia	2014	2014	woodland	fITS7/ITS4	23.7	1681	NA	NA	32342	0	3
ITS2	27655	336	GF04020504S	soil	16.8333	112.333	Asia	2014	2014	woodland	fITS7/ITS4	26.8	1504	6.5	12.8	12796	0	2
ITS2	28809	336	GF04020499S	soil	16.9333	112.35	Asia	2014	2014	shrubland	fITS7/ITS4	24.7	1847	NA	NA	32381	0	2
ITS2	33209	336	GF04020579S	soil	22.0244	113.71	Asia	2014	2014	woodland	fITS7/ITS4	23.3	1982	5.8	2	44943	0	1
ITS2	34195	296	GF05003320S	shoot	31.6652	121.625	Asia	2015	2015	cropland	ITS1F/ITS4 then fITS7/ITS4	15.9	1106	7.6	10	35687	0	3
ITS2	35515	336	GF04020578S	soil	16.9666	112.317	Asia	2014	2014	woodland	fITS7/ITS4	24.7	1847	NA	NA	27613	0	1
ITS2	37055	336	GF04020550S	soil	22.0383	113.665	Asia	2014	2014	woodland	fITS7/ITS4	23.4	1812	NA	NA	33529	0	1
ITS2	39425	336	GF04020491S	soil	16.4666	111.733	Asia	2014	2014	shrubland	fITS7/ITS4	24.7	1847	NA	NA	27164	0	2
ITS2	39429	336	GF04020562S	soil	21.8465	114.014	Asia	2014	2014	woodland	fITS7/ITS4	23.7	1685	NA	NA	39847	0	5
ITS2	39437	336	GF04020565S	soil	16.8333	112.333	Asia	2014	2014	woodland	fITS7/ITS4	26.8	1504	6.5	12.8	17126	0	1
ITS2	40314	296	GF05003460S	shoot	33.3953	120.654	Asia	2015	2015	cropland	ITS1F/ITS4 then fITS7/ITS4	14.9	1016	7.5	13.1	28074	0	404
ITS2	43536	296	GF05003317S	shoot	37.5302	118.783	Asia	2015	2015	cropland	ITS1F/ITS4 then fITS7/ITS4	13.1	565	7.9	6.7	27788	0	17
ITS2	45554	336	GF04020554S	soil	22.0383	113.665	Asia	2014	2014	woodland	fITS7/ITS4	23.4	1812	NA	NA	18833	0	1
ITS2	48804	336	GF04020585S	soil	22.0244	113.71	Asia	2014	2014	woodland	fITS7/ITS4	23.3	1982	5.8	2	26277	0	2
ITS2	49473	77	GF05023534S	shoot	40.1523	23.9125	Europe	2014	2014	shrubland	ITS3/ITS4	16.4	642	6.9	7	18284	0	1
ITS2	52870	305	GF05002483S	water	26.4008	121.45	Pacific Ocean	2015	2015	aquatic	ITS3/ITS4	NA	NA	NA	NA	17230	0	1
ITS2	54444	296	GF05003458S	shoot	33.3953	120.654	Asia	2015	2015	cropland	ITS1F/ITS4 then fITS7/ITS4	14.9	1016	7.5	13.1	24084	0	802
ITS1	20290	140	GF05017948S	shoot	21.5017	-158.156	North America	2011	2011	woodland	ITS1F/ITS2	19.6	1302	4.9	7.8	50431	0	20
ITS1	24015	140	GF05017946S	shoot	21.5019	-158.156	North America	2011	2011	woodland	ITS1F/ITS2	19.6	1302	4.9	7.8	3536	0	1
ITS1	25917	298	GF05002912S	soil	42.4108	-85.3729	North America	2018	2018	cropland	ITS1F/ITS4	9.2	882	6.1	10.6	31272	0	5
ITS1	27573	298	GF05002907S	soil	42.4108	-85.3729	North America	2018	2018	cropland	ITS1F/ITS4	9.2	882	6.1	10.6	14436	0	2
ITS1	36822	571	GF03003607S	water	34.7181	-76.6707	North America	2013	2013	aquatic	ITS1F/ITS4	18.8	1397	NA	NA	24024	0	3
ITS1	44243	140	GF05017970S	shoot	21.3097	-157.762	North America	2011	2011	woodland	ITS1F/ITS2	22.2	980	5.2	10	924	0	1
ITS1	45408	622	GF02001578S	root	26.7416	128.234	Asia	2013	2013	forest	ITS1F_KYO1/ITS2_KYO2	21.5	2392	4.8	8.2	3952	0	3
ITS1	55312	571	GF03003650S	water	34.7181	-76.6707	North America	2013	2013	aquatic	ITS1F/ITS4	18.8	1397	NA	NA	5651	0	1
ITS1	62262	140	GF05017950S	shoot	21.5008	-158.157	North America	2011	2011	woodland	ITS1F/ITS2	19.6	1302	4.9	7.5	7330	0	4
ITS1	65541	140	GF05017949S	shoot	21.5017	-158.156	North America	2011	2011	woodland	ITS1F/ITS2	19.6	1302	4.9	7.8	692	0	1
ITS1	71403	140	GF05017916S	shoot	21.3471	-157.799	North America	2011	2011	woodland	ITS1F/ITS2	21.2	1084	4.8	12.7	4483	0	6
ITS1	74286	622	GF02002277S	root	26.7416	128.234	Asia	2013	2013	forest	ITS1F_KYO1/ITS2_KYO2	21.5	2392	4.8	8.2	1788	0	2
	Abundance				Geography (number of samples) if the sample (Id) contains ITS1 as well as ITS2 data, than is treated as two separate samples																			Biome												Mean annual temperature (°C)	Mean annual precipitation (mm)
	number of samples	number of studies	Total reads	Relative reads frequency	North America	South America	Europe	Africa	Asia	Australia	Antarctica	Pacific Ocean	Atlantic Ocean	soil	rhizosphere soil	litter	deadwood	shoot	root	air	sediment	topsoil	water	cropland	forest	woodland	shrubland	grassland	desert	tundra	mangrove	anthropogenic	wetland	aquatic	polar desert	MAT (avg)	MAP (Avg)	pH (AVG)	pH (Stdev)
	51	16	3634	0.112734	10	2	2	1	34	1	0	1	0	25	0	0	0	18	4	0	1	0	3	10	8	23	3	1	0	0	1	2	0	3	0	19.4863	1375.86	4.21569	1.00236
					19.6078	3.92157	3.92157	1.96078	66.6667	1.96078	0	1.96078	0	49.0196	0	0	0	35.2941	7.84314	0	1.96078	0	5.88235	19.6078	15.6863	45.098	5.88235	1.96078	0	0	1.96078	3.92157	0	5.88235	0	19.4863	1375.86	4.21569	1.00236

## Sheet: E. canadense EU692771
E. canadense	EU692771	TTTCTGTAGGTGAACCTGCAGAAGGATCATTATTGAATTGTAAAATGGGGAGTTGCTTTCGAGCACTCCTCTACATTCTTTATTCCTAAACACCTGTGAATCGTTGCTGAGTTCGCTCAGTGGCACAATTTTATACACACTTTATAGTTTTGAACGTAATAAACAAAAAACAAAAATATAACTTTTGACAACGGATCTCTTGGTTCTCCCATCGATGAAGAACGCAGCGAAATGCGATAAGTAATGTGAATTGCAGAATTCAGTGAATCATCGAATCTTTGAACGCACCTTGCGCTCCTTGGTATTCCTTGGAGCATGCCTGTTTGAGTGTCTTGAATATCTCTGCTCCTCAATTTTTTAATTAAGATTGGTTTGGAGTCAGGTCCTTGGGCTTGCTTG…
seq	id	paper	permanent_id	sample_type	latitude	longitude	continent	year_of_sampling_from	year_of_sampling_to	Biome	primers	MAT	MAP	pH	SOC	ITS_total	manipulated	abundances
ITS2	18598	25	GF05028423S	soil	31.85	103.56	Asia	2020	2020	grassland	fITS7/ITS4_Fun	5.4	1117	5.9	14.3	78786	0	1
ITS2	18822	255	GF05007318S	soil	31.54	115.27	Asia	2018	2018	forest	ITS3/ITS4	15.9	1189	6.3	14.5	44518	0	3
ITS2	56370	25	GF05028404S	soil	31.85	103.56	Asia	2020	2020	forest	fITS7/ITS4_Fun	5.4	1117	5.9	14.3	27962	0	1
	Abundance				Geography (number of samples) if the sample (Id) contains ITS1 as well as ITS2 data, than is treated as two separate samples																			Biome												Mean annual temperature (°C)	Mean annual precipitation (mm)
	number of samples	number of studies	Total reads	Relative reads frequency	North America	South America	Europe	Africa	Asia	Australia	Antarctica	Pacific Ocean	Atlantic Ocean	soil	rhizosphere soil	litter	deadwood	shoot	root	air	sediment	topsoil	water	cropland	forest	woodland	shrubland	grassland	desert	tundra	mangrove	anthropogenic	wetland	aquatic	polar desert	MAT (avg)	MAP (Avg)	pH (AVG)	pH (Stdev)
	3	2	5	0.00330544	0	0	0	0	3	0	0	0	0	3	0	0	0	0	0	0	0	0	0	0	2	0	0	1	0	0	0	0	0	0	0	8.9	1141	6.03333	0.188562
					0	0	0	0	100	0	0	0	0	100	0	0	0	0	0	0	0	0	0	0	80	0	0	0	0	0	0	20	0	0	0	8.9	1141	6.03333	0.188562

## Sheet: E. caucasicum AB180682
E. caucasicum AB180682	AB180682	GGATCATTATTGAATTGTAAAATGGGGAGTCGCTTTCGAGCACTCCTCTACTTTCTTTATTCCTAAACACCTGTGAATCGTTGCTGAGTTTGCTCAGTGGCACAATTTATAAACACTATTGAAGTTTAGAACGTAAAAAAACATAAAAACAAAAATATAACTTTTGACAACGGATCTCTTGGTTCTCCCATCGATGAAGAACGCAGCGAAATGCGATAAGTAATGTGAATTGCAGAATTCAGTGAATCATCGAATCTTTGAACGCACCTTGCGCTCCTTGGTATTCCTTGGAGCATGCCTGTTTGAGTGTCTTGAATATCTCTATTCCTCAATTTTTTAATTAAGATTGGTTTGGAATGAGGTCCTTGGGCTTGCTTGCGGTTTGTTACGAACACAAGC…
ITS2	max similarity 97.159%
seq	id	paper	permanent_id	sample_type	latitude	longitude	continent	year_of_sampling_from	year_of_sampling_to	Biome	primers	MAT	MAP	pH	SOC	ITS_total	manipulated	abundances
ITS1	51688	688	GF01015252S	root	36.568	137.611	Asia	2013	2013	tundra	ITS1F_KYO1/ITS2_KYO2	0.4	2278	5	22.8	7478	0	761
	Abundance				Geography (number of samples) if the sample (Id) contains ITS1 as well as ITS2 data, than is treated as two separate samples																			Biome												Mean annual temperature (°C)	Mean annual precipitation (mm)
	number of samples	number of studies	Total reads	Relative reads frequency	North America	South America	Europe	Africa	Asia	Australia	Antarctica	Pacific Ocean	Atlantic Ocean	soil	rhizosphere soil	litter	deadwood	shoot	root	air	sediment	topsoil	water	cropland	forest	woodland	shrubland	grassland	desert	tundra	mangrove	anthropogenic	wetland	aquatic	polar desert	MAT (avg)	MAP (Avg)	pH (AVG)	pH (Stdev)
	1	1	761	10.1765	0	0	0	0	1	0	0	0	0	0	0	0	0	0	1	0	0	0	0	0	0	0	0	0	0	1	0	0	0	0	0	0.4	2278	5	0
	0				0	0	0	0	100	0	0	0	0	0	0	0	0	0	100	0	0	0	0	0	0	0	0	0	0	100	0	0	0	0	0	0.4	2278	5	0

## Sheet: E. dubium AB180319
E. dubium AB180319		GGATCATTATTGAATTGTAAAAATGGGGAATTGCTTTCGAGCATTCCTCTACATTTCCTTTATTCCTAAACACCTGTGAATCGTTGCTGAGTTCGCTCAGTGGCACAATTTTACACAAACACTTTATAGTTTTGAACGTATAAACAAAAAAAAACAAAAATATAACTTTTGACAACGGATCTCTTGGTTCTCCCATCGATGAAGAACGCAGCGAAATGCGATAAGTAATGTGAATTGCAGAATTCAGTGAATCATCGAATCTTTGAACGCACCTTGCGCTCCTTGGTATTCCTTGGAGCATGCCTGTTTGAGTGTCTTGAATATCTCTGCTCCTCAATTTTTTAATTAAAGTTGGTTTGGAGTCAGGTCCTTGGGCTTGCTTGCGCTTTGTTACTAAAG…
seq	id	paper	permanent_id	sample_type	latitude	longitude	continent	year_of_sampling_from	year_of_sampling_to	Biome	primers	MAT	MAP	pH	SOC	ITS_total	manipulated	abundances
ITS2	15379	106	GF05021355S	root	37.965	128.521	Asia	2020	2020	forest	5.8S_Fun/ITS4_Fun	11.1	1109	5.8	21.9	135943	0	5
	Abundance				Geography (number of samples) if the sample (Id) contains ITS1 as well as ITS2 data, than is treated as two separate samples																			Biome												Mean annual temperature (°C)	Mean annual precipitation (mm)
	number of samples	number of studies	Total reads	Relative reads frequency	North America	South America	Europe	Africa	Asia	Australia	Antarctica	Pacific Ocean	Atlantic Ocean	soil	rhizosphere soil	litter	deadwood	shoot	root	air	sediment	topsoil	water	cropland	forest	woodland	shrubland	grassland	desert	tundra	mangrove	anthropogenic	wetland	aquatic	polar desert	MAT (avg)	MAP (Avg)	pH (AVG)	pH (Stdev)
	1	1	5	0.00367801	0	0	0	0	1	0	0	0	0	0	0	0	0	0	1	0	0	0	0	0	1	0	0	0	0	0	0	0	0	0	0	11.1	1109	5.8	0
	0				0	0	0	0	100	0	0	0	0	0	0	0	0	0	100	0	0	0	0	0	100	0	0	0	0	0	0	0	0	0	0	11.1	1109	5.8	0

## Sheet: E. euryae EU692759
E. euryae	EU692759	GGGAGATTGCTTTCGAGCATCTTCCGATTTTTTCAGATCTTACACACCTGTGCATCGTTGTCGAGTTCGCTCGATGGCAAAACTTTTAAANACACGAAAATGTTGAGAAAGTCTAAAACTATAAAATAAAACACAACTTTTGACAACGGATCTCTTGGTTCTCCCATCGATGAAGAACGCAGCGAAATGCGATAAGTAATGTGAATTGCAGAATTCAGTGAATCATCGAATCTTTGAACGCACCTTGCGCTCCTTGGTATTCCTTGGAGCATGCCTGTTTGAGTGTCTTGAAATTCTCTACTATCCAACTTTTTTCACGAAAGGCTGGACAAGTAGGTGCCTGGGCTTGCTTGCGGTTTGGTTACAGACACACGCTCGCCTTAAATGCATTAGCTGGAC…
seq	id	paper	permanent_id	sample_type	latitude	longitude	continent	year_of_sampling_from	year_of_sampling_to	Biome	primers	MAT	MAP	pH	SOC	ITS_total	manipulated	abundances
ITS2	8872	312	GF04015208S	soil	58.0267	24.6574	Europe	2016	2016	forest	ITS9MUNngs/ITS4ngsUni	6	702	5.4	18.9	4273	0	1
ITS2	21808	462	GF04001540S	shoot	55.9027	13.9871	Europe	2013	2014	forest	gITS7/ITS4	7.6	614	5.7	19.3	60323	0	2
ITS2	24525	710	GF01012952S	shoot	45.8731	10.7403	Europe	2013	2013	forest	ITS3_KYO2/ITS4F	9.2	1005	5.4	12.9	117898	0	1
ITS2	37965	828	GF01003482S	shoot	59.6789	10.7753	Europe	2011	2011	forest	gITS7/ITS4	6.3	880	5.4	13.9	16454	0	3
ITS2	60135	828	GF01003509S	shoot	59.6789	10.7753	Europe	2011	2011	forest	gITS7/ITS4	6.3	880	5.4	13.9	5720	0	1
ITS2	61357	828	GF01003505S	shoot	59.6789	10.7753	Europe	2011	2011	forest	gITS7/ITS4	6.3	880	5.4	13.9	1215	0	1
ITS2	61412	828	GF01003504S	shoot	59.6789	10.7753	Europe	2011	2011	forest	gITS7/ITS4	6.3	880	5.4	13.9	6239	0	1
	Abundance				Geography (number of samples) if the sample (Id) contains ITS1 as well as ITS2 data, than is treated as two separate samples																			Biome												Mean annual temperature (°C)	Mean annual precipitation (mm)
	number of samples	number of studies	Total reads	Relative reads frequency	North America	South America	Europe	Africa	Asia	Australia	Antarctica	Pacific Ocean	Atlantic Ocean	soil	rhizosphere soil	litter	deadwood	shoot	root	air	sediment	topsoil	water	cropland	forest	woodland	shrubland	grassland	desert	tundra	mangrove	anthropogenic	wetland	aquatic	polar desert	MAT (avg)	MAP (Avg)	pH (AVG)	pH (Stdev)
	7	4	10	0.00471427	0	0	7	0	0	0	0	0	0	1	0	0	0	6	0	0	0	0	0	0	7	0	0	0	0	0	0	0	0	0	0	6.85714	834.429	5.44286	0.104978
	0				0	0	100	0	0	0	0	0	0	14.2857	0	0	0	85.7143	0	0	0	0	0	0	100	0	0	0	0	0	0	0	0	0	0	6.85714	834.429	5.44286	0.104978

[truncated: 16 more sheets: E. formosanum EU692775, E. gracile DQ663700, E. gracile KJ767650, E. inconspicuum AB180347, E. miyabei AB180330 , E. rhododendri DQ667153, E. rostrupii FJ896132, E. uvae-ursi KY424482, E. vaccinii AB180362, E. woronichinii AB180348, Phyl 3, Phyl 5 , Phyl 6, Phyl 8, Phyl 11, Phyl 12 ]
