# Supplementary material for: The saprotrophic dimension of Exobasidium (Exobasidiales, Basidiomycota): evidence for greater diversity and ecological flexibility than previously recognized
Source: IMA Fungus. 2026 Mar 16;17:e180524. doi: 10.3897/imafungus.17.180524 (PMC13010171; doi:10.3897/imafungus.17.180524)
Supplement: Supplementary material 10 — Fermentation and carbon assimilation tests of E. phylloplanum [file imafungus-17-e180524-s010.xlsx]

## Sheet: Cultures&sugars
Collection #	Species
CBS 101459	E. vaccinii (positive control)
CCF 6536	E. phylloplanum
CCF 6537	E. phylloplanum
CCF 7021	E. phylloplanum
	Carbon sources	Molecular Weight	g/mol
1	D-glucose	180.156	2.5
2	D-galactose	180.16	2.5
3	D-mannitol	182.17	2.52
4	D-sorbitol	182.18	2.52
5	Succinic acid	118.09	1.64
6	meso-Erythritol	122.12	1.69
7	L-arabinose	150.13	5.78
8	D-xylose	150.13	2.08
9	D-maltose (Monohydrat)	360.32	2.63
10	Citric acid (Monohydrat)	210.14	2.73
11	p-Arbutin	272.25	3.77
12	D-salicin	286.27	3.96
13	D-cellobiose	342.29	4.74
14	Starch	162.14	2.25
15	Lactic acid	90.1	1.25
16	D-ribose	150.13	5.78

## Sheet: 1Fermentation
Glucose Fermantation test results (3+ weeks)
samples	12.04.2024		15.04.202		16.04.2024		17.04.2024		2024-04-18		19.04.2024		2024-04-22		2024-04-23		2024-04-24	2024-04-25	2024-04-29	2024-04-30	02.05.2024	03.05.2024	06.05.2024	07.05.2024
Each culture is in triplicates	AM	PM	AM	PM	AM	PM	AM	PM	AM	PM	AM	PM	AM	PM	AM	PM
CCF 7021 (1) +Glucose	g-	y-	y-	y-	y-	y-	y-	y-	y-	y-	y-	y-	y-	y-	y-	y-	y-	y-	y-	y-	y-	y-	Brown	Brown
CCF 7021 (2) +Glucose	y-	y-	y-	y-	y-	y-	y-	y-	y-	y-	y-	y-	y-	y-	y-	y-	y-	y-	y-	y-	y-	y-	Brown	Brown
CCF 7021 (3) +Glucose	y-	y-	y-	y-	y-	y-	y-	y-	y-	y-	y-	y-	y-	y-	y-	y-	y-	y-	y-	y-	y-	y-	Brown	Brown
CCF 7021 (no Carbon)	g-	g-	b-	b-	b-	b-	b-	b-	b-	b-	b-	b-	b-	b-	b-	b-	b-	b-	b-	b-	b-	b-	b-	b-
CCF 6537 (1) +Glucose	g-	y-	y-	y-	y-	y-	y-	y-	y-	y-	y-	y-	y-	y-	y-	y-	y-	y-	y-	y-	y-	y-	y-	y-
CCF 6537 (2) +Glucose	g-	y-	y-	y-	y-	y-	y-	y-	y-	y-	y-	y-	y-	y-	y-	y-	y-	y-	y-	y-	y-	y-	y-	y-
CCF 6537 (3) +Glucose	g-	y-	y-	y-	y-	y-	y-	y-	y-	y-	y-	y-	y-	y-	y-	y-	y-	y-	y-	y-	y-	y-	y-	y-
CCF 6537 (no Carbon)	g-	g-	b-	b-	b-	b-	b-	b-	b-	b-	b-	b-	b-	b-	b-	b-	b-	b-	b-	b-	b-	b-	b-	b-
CCF 6536 (1) +Glucose	g-	y-	y-	y-	y-	y-	y-	y-	y-	y-	y-	y-	y-	y-	y-	y-	y-	y-	y-	y-	y-	y-	Brown	Brown
CCF 6536 (2) +Glucose	g-	y-	y-	y-	y-	y-	y-	y-	y-	y-	y-	y-	y-	y-	y-	y-	y-	y-	y-	y-	y-	y-	Brown	Brown
CCF 6536 (3) +Glucose	g-	y-	y-	y-	y-	y-	y-	y-	y-	y-	y-	y-	y-	y-	y-	y-	y-	y-	y-	y-	y-	y-	Brown	Brown
CCF 6536 (no Carbon)	g-	g-	g-	g-	b-	b-	b-	b-	b-	b-	b-	b-	b-	b-	b-	b-	b-	b-	b-	b-	b-	b-	b-	b-
CBS 101459(1) +Glucose	g-	g-	g-	g-	g-	g-	g-	y-	y-	y-	y-	y-	y-	y-	y-	y-	y-	y-	y-	y-	y-	y-	y-	y-
CBS 101459 (2) +Glucose	g-	g-	g-	g-	g-	g-	g-	y-	y-	y-	y-	y-	y-	y-	y-	y-	y-	y-	y-	y-	y-	y-	y-	y-
GLUCOSE (no culture)	g-	g-	b-	b-	b-	b-	b-	b-	b-	b-	b-	b-	b-	b-	b-	b-	b-	b-	b-	b-	b-	b-	b-	b-
Yeast	y	y	y	y	NA	NA	NA	NA	y(+VE)	y(+VE)	y(+VE)	y(+VE)	y(+VE)	y(+VE)	y(+VE)	y(+VE)	y(+VE)	y(+VE)	y(+VE)	y(+VE)	NA	NA	NA	NA
KEY
(+VE)	Inverted tube (Durham tube) liquid levels go down and CO2 accumulates signalling Carbon fermentation.
(-ve)	If the liquid (media) levels do not go down in the inverted tube (Durham tube)
Green (g)	Default medium color- nothing has happened yet
Yellow (y)	If culture assmilates the carbon source (in this case 5% Glucose)
Blue/green (b)	If nothing happens for a while the medium starts to change color towards blue (i.e. no assimilation or fermentation is taking place)
Brown	Pigment of the culture takes over
NOTE	Typically checked twice a day for fast growing fungi but when we realised that there was no difference between morning and evening we only just checked once a day.
CBS101459	Exobasidium vaccinii as a positive control

## Sheet: 2Assimilation
		2024-06-18	WEEK 2				2024-07-03					2024-06-17		WEEK6			2024-07-31		WEEK8
PLATE 1		CBS 101459	CCF 6536	CCF 6537	CCF 7021		CBS 101459	CCF 6536	CCF 6537	CCF 7021		CBS 101459	CCF 6536	CCF 6537	CCF 7021		CBS 101459	CCF 6536	CCF 6537	CCF 7021
	A 1%GLUCOSE	-	-	-	-		-	-	-	-		2+	-	1+	1+		2+	1+	1+	1+
	B GALACTOSE	-	-	-	-		3+	1+	1+	1+		3+	1+	1+	1+		3+	1+	2+	2+
	C MANNITOL	-	-	-	-		3+	1+	1+	1+		3+	1+	1+	1+		3+	1+	2+	2+
	D SORBITOL	-	-	-	-		3+	1+	1+	1+		3+	1+	1+	1+		3+	1+	2+	2+
	E SUCCINIC ACID	2+	-	-	-		3+	1+	1+	1+		3+	1+	1+	1+		3+	1+	2+	2+
	F ERYTHRITOL	-	-	-	-		3+	1+	1+	1+		3+	1+	1+	1+		3+	1+	2+	2+
PLATE 2		CBS 101459	CCF 6536	CCF 6537	CCF 7021		CBS 101459	CCF 6536	CCF 6537	CCF 7021		CBS 101459	CCF 6536	CCF 6537	CCF 7021		CBS 101459	CCF 6536	CCF 6537	CCF 7021
	A ARABINOSE	2+	-	-	-		3+	1+	1+	1+		2+	1+	1+	1+		3+	1+	1+	1+
	B XYLOSE	1+	-	-	-		2+	-	-	-		2+	1+	1+	1+		3+	1+	1+	1+
	C MALTOSE	2+	-	-	-		3+	-	-	-		2+	1+	1+	1+		3+	1+	1+	1+
	D CITRIC ACID	1+	-	-	-		1+	-	-	-		2+	-	-	-		1+	1+	2+	1+
	E ARBUTIN	1+	-	-	-		1+	-	-	-		3+	-	-	1+		2+	2+	2+	2+
	F SALICIN	1+	-	-	-		1+	-	-	-		3+	-	-	1+		2+	2+	1+	2+
PLATE 3		CBS 101459	CCF 6536	CCF 6537	CCF 7021		CBS 101459	CCF 6536	CCF 6537	CCF 7021		CBS 101459	CCF 6536	CCF 6537	CCF 7021		CBS 101459	CCF 6536	CCF 6537	CCF 7021
	A
	B STARCH	1+	1+	1+	1+		1+	2+	1+	2+		1+	2+	1+	3+		1+	2+	1+	3+
	C LACTICE ACID	-	-	-	-		1+	1+	-	1+		1+	1+	-	1+		2+	2+	2+	2+
	D RIBOSE	1+	-	-	-		3+	1+	-	1+		3+	1+	-	1+		3+	1+	1+	2+
	E CELLOBIOSE	1+	-	-	-		-	-	-	1+		-	-	-	1+		1+	1+	1+	1+
	F MEDIA+CULTURE	-	-	-	-		-	-	-	-		-	-	-	-		-	-	-	-
PLATE 4		CBS 101459	CCF 6536	CCF 6537	CCF 7021		CBS 101459	CCF 6536	CCF 6537	CCF 7021		CBS 101459	CCF 6536	CCF 6537	CCF 7021		CBS 101459	CCF 6536	CCF 6537	CCF 7021
	A	SUC -	ERY -	ARA -	XYL -		SUC -	ERY -	ARA -	XYL -		SUC -	ERY -	ARA -	XYL -		SUC -	ERY -	ARA -	XYL -
	B
	C	-	-	-	-		-	-	-	-		-	-	-	-		-	-	-	-
	D 5% GLUCOSE	2+	-	-	-		3+	-	-	1+		3+	2+	2+	1+		3+	2+	2+	2+
	E	-	-	-	-		-	-	-	-		-	-	-	-		-	-	-	-
	F
Plate 4 (+ve and -ve controls)												SCORRING GUIDE
A & B	media and sugar without culture											3+	Lines completely covered
C	50 µl media only											2+	lines appear as diffuse bands
D	postive control (Rationale: everything should grow in 5% glucose since they all successfully utilised it even though they did not ferment it during the fermation test)											1+	lines distinguishable but blurry
E	minimum media (used for stavation of cultures)											-	No growth
